# Supplementary material for: Origin and diversification of the plasminogen activation system among chordates
Source: BMC Evol Biol. 2019 Jan 17;19:27. doi: 10.1186/s12862-019-1353-z (PMC6337849; doi:10.1186/s12862-019-1353-z)
Supplement: Supplementary file 2 — Accession numbers for Public RNA-seq reads, previously assembled transcriptomes and complete protein datasets were downloaded from different sources. (XLSX 65 kb) [file 12862_2019_1353_MOESM2_ESM.xlsx]

## Sheet: Databases used
Animal group	Species	Source	Accession/Release/Date of download	(a)NCBI nr protein
Cephalochordates	Branchiostoma belcheri	(a)	14/02/2017	(b)http://genome.bucm.edu.cn/lancelet/download_data.php
		(b)	v18h27.r3	(c) NCBI TSA
	Asymmetron lucayanum	(c) (d)	GETC00000000.1	(d)Conserved non-coding elements in the most distant genera of cephalochordates: the Goldilocks principle : Genome Biol Evol (2016)
	Branchiostoma floridae	(a)	14/02/2017	(e) Ensembl
		(c)	GESZ01000000 .1	(f) NCBI GEO
			GETA01000000.1	(g)NCBI SRA
Urochordates	Ciona intestinalis	(a)	26/01/2017	(j) A multi-tissue transcriptome characterization of the spiny dogfish shark (Squalus acanthias) provides a molecular tool for biological research and reveals new genes involved in osmoregulation PlosOne 2017 (Submitted)
		(c)	GBKV01000000.1	(h)Mulley JF, Hargreaves AD, Hegarty MJ, Heller RS, Swain MT (2014) Transcriptomic analysis of the lesser spotted catshark (Scyliorhinus canicula) pancreas, liver and brain reveals molecular level conservation of vertebrate pancreas function. BMC Genomics 15: 1074. http://dx.doi.org/10.1186/1471-2164-15-1074
	Oikopleura dioica	(c)	GCJN01000000.1	(i)Dryad Digital Repository. http://dx.doi.org/10.5061/dryad.s1f22
	Salpa thompsoni	(c)	GFCC01000000.1	(k) The present work
Cyclostomes (lampreys)	Petromyzon marinus	(e)	Pmarinus_7.0	(l)Genomic Resources Development Consortium, Arthofer W, Banbury BL, Carneiro M, Cicconardi F, Duda TF, Harris RB, Kang DS, Leaché AD, Nolte V, Nourisson C, Palmieri N, Schlick-Steiner BC, Schlötterer C, Sequeira F, Sim C, Steiner FM, Callinoto M, Weese DA (2015) Genomic Resources Notes Accepted 1 August 2014-30 September 2014. Molecular Ecology Resources 15(1): 228-229. http://dx.doi.org/10.1111…
		(f)	GSE76037	(m)Dryad Digital Repository. http://dx.doi.org/10.5061/dryad.3jm3n
		(g)	SRR369904	(n)Rollins LA, Richardson MF, Shine R (2015) A genetic perspective on rapid evolution in cane toads (Rhinella marina). Molecular Ecology 24(9): 2264-2276. http://dx.doi.org/10.1111/mec.13184
		(g)	SRR389301	(o)Dryad Digital Repository. http://dx.doi.org/10.5061/dryad.m5298
		(g)	SRR389302	(p) NCBI GenBank
		(g)	SRR389306	(q) De novo assembly and characterization of the transcriptome of the spetacled caiman (Caiman crocodilus). Unpublished
		(g)	SRR389307	(r)Comparative genomics reveals insights into avian genome evolution and adaptation. Science (New York, NY) 2014, 346(6215):1311-1320.
		(g)	SRR2238818	(s)Sequence and comparative analysis of the chicken genome provide unique perspectives on vertebrate evolution. Nature 2004, 432(7018):695-716.
	Lethenteron reissneri	(g)	DRR016690	(t) Dalloul RA, Long JA, Zimin AV, Aslam L, Beal K, Blomberg Le A, Bouffard P, Burt DW, Crasta O, Crooijmans RP et al: Multi-platform next-generation sequencing of the domestic turkey (Meleagris gallopavo): genome assembly and analysis. PLoS biology 2010, 8(9).
	Lethenteron camtschaticum	(g)	SRR1695991	(u)Warren WC, Clayton DF, Ellegren H, Arnold AP, Hillier LW, Kunstner A, Searle S, White S, Vilella AJ, Fairley S et al: The genome of a songbird. Nature 2010, 464(7289):757-762.
Cartilaginous fishes	Callorhinchus milii	(a)	28/01/2016
	Leucoraja erinacea	(g)	SRR088619
		(g)	SRR088620
		(f)	GSM643957
	Scyliorhinus canicula	(f)	GSM643958
		(h)(i)	Sca_all_tissues300
	Squalus acanthias	(g)	ERR1519479
		(g)	ERR1525379
		(g)	ERR1521838
		(g)	ERR1530319
Cladistia	Polypterus senegalus	(f)	GSE74374
Teleosts	Anguila anguila	(a)	20/12/2016
	Cyprinus carpio	(a)	20/12/2016
	Danio rerio	(a)	20/12/2016
	Fundulus heteroclitus	(a)	20/12/2016
	Lates calcarifer	(a)	20/12/2016
	Pangasius hypophthalmus	(k)	Preliminary data
	Sinocyclocheilus anshuiensis	(a)	20/12/2016
Coelacanths	Latimeria chalumnae	(c)	GAAA01093500.1
		(a)	23/01/2017
	Latimeria menadoensis	(c)	GAPS00000000.1
Lungfish	Protopterus sp	(k)	PRJEB21481
Amphibians	Ambystoma mexicanum	(f)	GSE74372
	Bufotes viridis	(c)	GDRL00000000.1
	Hynobius chinensis	(c)	GAQK01000001.1
	Nanorana parkeri	(a)	18/12/2017
	Rana catesbeiana	(c)	GDDO01000000.1
	Rhinella marina	(k)(l)(m)(n)(o)	PRJEB21481
	Tylototriton wenxianensis	(c)	GESS01000000.1
	Xenopus laevis	(a)	18/12/2017
	Xenopus tropicalis	(a)	18/12/2017
Lizards & snakes	Anolis carolinensis	(a)	19/12/2017
	Gekko japonicus	(a)	19/12/2017
	Protobothrops mucrosquamatus	(a)	19/12/2017
	Python bivittatus	(a)	19/12/2017
	Thamnophis sirtalis	(a)	19/12/2017
Turtles	Chelonia mydas	(a)	19/12/2017
	Chrysemis picta	(a)	19/12/2017
	Pelodiscus sinensis	(a)	19/12/2017
	Trachemys scripta		PRJEB21481
		(k)(p)	JW269948–JW501823
Crocodilians	Alligator mississipiensis	(a)	18/01/2017
	Alligator sinensis	(a)	18/01/2017
	Caiman crocodilus	(q)	18/01/2017
	Crocodylus porosus	(a)	18/01/2017
	Gavialis gangeticus	(a)	18/01/2017
Birds	Acanthisitta chloris	(r)
	Anas platyrhynchos	(r)
	Antrostomus carolinensis	(r)
	Apaloderma vittatum	(r)
	Aptenodytes forsteri	(r)
	Balearica regulorum	(r)
	Buceros rhinoceros	(r)
	Calypte anna	(r)
	Cariama cristata	(r)
	Cathartes aura	(r)
	Chaetura pelagica	(r)
	Charadrius vociferus	(r)
	Chlamydotis macqueenii	(r)
	Colius striatus	(r)
	Corvus brachyrhynchos	(r)
	Cuculus canorus	(r)
	Egretta garzetta	(r)
	Eurypyga helias	(r)
	Falcons peregrine	(r)
	Fulmarus glacialis	(r)
	Gallus gallus	(r) (c)	HAEK01.1/HAEL01.1
	Gavia stellata	(r)
	Geospiza fortis	(r)
	Haliaeetus albicilla	(r)
	Haliaeetus leucocephalus	(r)
	Leptosomus discolor	(r)
	Manacus vitellinus	(r)
	Meleagris gallopavo	(r)
	Merops nubicus	(r)
	Mesitornis unicolor	(r)
	Nestor notabilis	(r)
	Nipponia nippon	(r)
	Pelecanus crispus	(r)
	Phaethon lepturus	(r)
	Phalacrocorax carbo	(r)
	Phoenicopterus ruber	(r)
	Picoides pubescens	(r)
	Podiceps cristatus	(r)
	Pterocles gutturalis	(r)
	Pygoscelis adeliae	(r)
	Struthio camelus	(r)
	Taeniopygia guttata	(r)
	Tauraco erythrolophus	(r)
	Tinamus guttatus	(r)
	Tyto alba	(r)
	Acanthis flamea	(c)	GBIK01.1
	Acanthis hormemanni	(c)	GBIN01.1
	Aegypus monachus	(c)	GDQP01.1/GDQP01.2
	Carduelis chloris	(c)	GBCG01.1
	Falco sparverius	(c)	GFNU01.1
	Larus atricilla	(c)	GFNV01.1
	Numida meleagris	(c)	GBYG01.1
	Pandion haliaetus	(c)	GFNW01.1
	Sturnus vulgaris	(c)	GFDQ01.1
	Zonotrichia albicollis	(c)	GBBB01.1/GBBB01.2/GBBC01.1/GBBD01.1/GBBD01.2
Mammals	Bos taurus	(a)
	Macaca mulatta	(a)
	Monodelphis domestica	(a)
	Mus musculus	(a)
	Mustela putorius	(a)
	Ornithorhynchus anatinus	(a)
	Ovis aries	(a)
	Pan troglodytes	(a)
	Sarcophilus harrisii	(a)

## Sheet: PLG&PLG-activator groups orthol
Animal group	Species	Orthologue	Identifier
Cephalochordates	Assymmetron lucayanum	habp2-like	GETC01127514.1_m.235014
Cephalochordates	Branchiostoma belcheri	habp2-like	228660R.t1_m.30868
Cephalochordates	Branchiostoma belcheri	tPA-like	228460F.t3_m.30143
Cephalochordates	Branchiostoma floridae	hgfac-like	EEN57971.1
Cephalochordates	Branchiostoma floridae	plg-like	GETA01022591.1_m.134997
Urochordates	Ciona intestinalis	habp2-like	XP_004226137.1
Urochordates	Ciona intestinalis	plg-like	XP_002128167.1
Urochordates	Oikopleura dioica	habp2-like	CBY06740.1
Urochordates	Oikopleura dioica	plg-like	CBY07007.1
Lampreys	Lethenteron camtschaticum	habp2-like	JL4185
Lampreys	Petromyzon marinus	habp2-like	Contig_508737_m.993363
Lampreys	Petromyzon marinus	habp2-like-2	Contig_37291_m.105648
Lampreys	Petromyzon marinus	hgfac-like	§	(§)Ponczek MB, Gailani D, Doolittle RF: Evolution of the contact phase of vertebrate blood coagulation. Journal of thrombosis and haemostasis : JTH 2008, 6(11):1876-1883		(§)Ponczek Mb, Gailani D, Doolittle Rf: Evolution Of The Contact Phase Of Vertebrate Blood Coagulation. Journal Of Thrombosis And Haemostasis : Jth 2008, 6(11):1876-1883
Lampreys	Petromyzon marinus	hgf-like	Contig_38125_m.109096
Lampreys	Petromyzon marinus	mst1-like	Contig_541873_m.1074288
Lampreys	Petromyzon marinus	plg-like	Contig_515244_m.1009121
Cartilaginous fishes	Callorhinchus milii	habp2-like-2	AFK11287.1
Cartilaginous fishes	Callorhinchus milii	hgf-like	XP_007889122.1
Cartilaginous fishes	Callorhinchus milii	mst1-like	AFO97714.1
Cartilaginous fishes	Callorhinchus milii	plg-like	XP_007887440.1
Cartilaginous fishes	Callorhinchus milii	tPA-like	AFO98866.1
Cartilaginous fishes	Callorhinchus milii	uPA-like	XP_007896870.1
Cartilaginous fishes	Callorhinchus milii	habp2-like	AFK11277.1
Cartilaginous fishes	Leucoraja erinacea	habp2-like	Contig14999_m.28864
Cartilaginous fishes	Leucoraja erinacea	plg-like	Contig18343_m.38017
Cartilaginous fishes	Leucoraja erinacea	tPA-like	Contig24797_m.50716
Cartilaginous fishes	Scyliorhinus canicula	habp2-like	comp74942_c0_seq2_m.83303
Cartilaginous fishes	Scyliorhinus canicula	habp2-like-2	comp74942_c0_seq1_m.83300
Cartilaginous fishes	Scyliorhinus canicula	hgf-like	comp65406_c0_seq3_m.38737
Cartilaginous fishes	Scyliorhinus canicula	mst1-like	comp71759_c0_seq1_m.62611
Cartilaginous fishes	Scyliorhinus canicula	plg-like	comp72129_c0_seq1_m.64382
Cartilaginous fishes	Scyliorhinus canicula	tPA-like	comp78582_c0_seq1_m.127031
Cartilaginous fishes	Scyliorhinus canicula	uPA-like	Contig21321_m.38465
Cartilaginpus fishes	Scyliorhinus canicula	hgfac-like	comp79688_c1_seq2_m.146855
Cartilaginous fishes	Squalus acanthias	hgfac-like	TR215094_c0_g1_i3_m.144749
Cartilaginous fishes	Squalus acanthias	habp2-like	TR210608_c0_g5_i2_m.116736
Cartilaginous fishes	Squalus acanthias	habp2-like-2	TR211701_c0_g2_i1_m.122132
Cartilaginous fishes	Squalus acanthias	hgf-like	TR222179_c0_g2_i15_m.232333
Cartilaginous fishes	Squalus acanthias	mst1-like	TR211434_c0_g1_i4_m.120993
Cartilaginous fishes	Squalus acanthias	plg-like	TR208398_c0_g1_i1_m.107945
Cartilaginous fishes	Squalus acanthias	tPA-like	TR212516_c0_g1_i4_m.126854
Cartilaginous fishes	Squalus acanthias	uPA-like	TR214417_c0_g1_i1_m.139135
Bony fishes	Anguila anguila	habp2-like	JAI03869.1
Bony fishes	Anguila anguila	plg-like	JAH99066.1
Bony fishes	Cyprinus carpio	habp2-like	XP_018975214.1
Bony fishes	Cyprinus carpio	habp2-like-2	XP_018923001.1
Bony fishes	Cyprinus carpio	hgfb-like	XP_018952319.1
Bony fishes	Cyprinus carpio	mst1-like	XP_018961645.1
Bony fishes	Cyprinus carpio	plg-like	KTF80813.1
Bony fishes	Cyprinus carpio	tPA-like	KTF94121.1
Bony fishes	Cyprinus carpio	uPAa-like	KTF84319.1
Bony fishes	Cyprinus carpio	uPAb-like	KTG34906.1
Bony fishes	Danio rerio	habp2-like	AAI34121.1
Bony fishes	Danio rerio	hgfac-like	XP_002667717.4
Bony fishes	Danio rerio	hgfa-like	XP_005164799.1
Bony fishes	Danio rerio	hgfb-like	XP_009291749.2
Bony fishes	Danio rerio	mst1-like	NP_694512.1
Bony fishes	Danio rerio	plg-like	NP_958880.2
Bony fishes	Danio rerio	tPA-like	XP_002663097.1
Bony fishes	Danio rerio	uPAa-like	XP_017214157.1
Bony fishes	Danio rerio	uPAb-like	NP_001239279.1
Bony fishes	Fundulus heteroclitus	habp2-like	JAR50529.1
Bony fishes	Fundulus heteroclitus	hgfac-like	JAR69874.1
Bony fishes	Fundulus heteroclitus	hgfb-like	JAQ35699.1
Bony fishes	Fundulus heteroclitus	mst1-like	JAQ32884.1
Bony fishes	Fundulus heteroclitus	plg-like	JAQ31925.1
Bony fishes	Fundulus heteroclitus	tPA-like	JAR74192.1
Bony fishes	Fundulus heteroclitus	uPAb-like	XP_012718291.1
Bony fishes	Lates calcarifer	habp2-like	XP_018554234.1
Bony fishes	Lates calcarifer	habp2-like-2	XP_018535715.1
Bony fishes	Lates calcarifer	hgfac-like	XP_018551958.1
Bony fishes	Lates calcarifer	hgfa-like	XP_018526511.1
Bony fishes	Lates calcarifer	hgfb-like	XP_018519397.1
Bony fishes	Lates calcarifer	mst1-like	XP_018555000.1
Bony fishes	Lates calcarifer	plg-like	XP_018542825.1
Bony fishes	Lates calcarifer	tPA-like	XP_018529160.1
Bony fishes	Lates calcarifer	uPAa-like	XP_018543736.1
Bony fishes	Lates calcarifer	uPAb-like	XP_018544894.1
Bony fishes	Pangasius hypophthalmus	habp2-like	TR190787_c1_g1_i3_m.237472
Bony fishes	Pangasius hypophthalmus	hgfb-like	TR194471_c10_g2_i14_m.319046
Bony fishes	Pangasius hypophthalmus	mst1-like	TR194019_c9_g2_i1_m.307290
Bony fishes	Pangasius hypophthalmus	plg-like	TR183012_c0_g2_i4_m.132630
Bony fishes	Pangasius hypophthalmus	tPA-like	TR191802_c7_g1_i4_m.257258
Bony fishes	Polypterus senegalus	hgfb-like	comp58602_c0_seq1_m.194111
Bony fishes	Polypterus senegalus	mst1-like	comp28205_c0_seq1_m.27732
Bony fishes	Polypterus senegalus	tPA-like	comp38482_c0_seq1_m.36221
Bony fishes	Polypterus senegalus	uPA-like	comp48690_c0_seq1_m.64989
Bony fishes	Sinocyclocheilus anshuiensis	habp2-like	XP_016335826.1
Bony fishes	Sinocyclocheilus anshuiensis	habp2-like-2	XP_016313433.1
Bony fishes	Sinocyclocheilus anshuiensis	hgfac-like	XP_016358788.1
Bony fishes	Sinocyclocheilus anshuiensis	hgfa-like	XP_016355720.1
Bony fishes	Sinocyclocheilus anshuiensis	hgfb-like	XP_016321338.1
Bony fishes	Sinocyclocheilus anshuiensis	mst1-like	XP_016352287.1
Bony fishes	Sinocyclocheilus anshuiensis	plg-like	XP_016353276.1
Bony fishes	Sinocyclocheilus anshuiensis	tPA-like	XP_016300722.1
Bony fishes	Sinocyclocheilus anshuiensis	uPAa-like	XP_016298407.1
Bony fishes	Sinocyclocheilus anshuiensis	uPAb-like	XP_016326459.1
Lobe-finned fishes	Latimeria chalumnae	habp2-like	XP_014348099.1
Lobe-finned fishes	Latimeria chalumnae	habp2-like-2	XP_006013493.1
Lobe-finned fishes	Latimeria chalumnae	mst1-like	XP_014348423.1
Lobe-finned fishes	Latimeria chalumnae	plg-like	XP_014341332.1
Lobe-finned fishes	Latimeria chalumnae	plg-like-2	XP_014344832.1
Lobe-finned fishes	Latimeria chalumnae	tPA-like	XP_006002908.1
Lobe-finned fishes	Latimeria chalumnae	uPA-like	XP_006005097.1
Lobe-finned fishes	Latimeria menadoensis	habp2-like	GAPS01052005.1_m.107484
Lobe-finned fishes	Latimeria menadoensis	habp2-like-2	GAPS01032162.1_m.66370
Lobe-finned fishes	Latimeria menadoensis	hgfac-like	GAPS01046817.1_m.96770
Lobe-finned fishes	Latimeria menadoensis	hgf-like	GAPS01025929.1_m.53771
Lobe-finned fishes	Latimeria menadoensis	mst1-like	GAPS01044872.1_m.92926
Lobe-finned fishes	Latimeria menadoensis	plg-like	GAPS01003517.1_m.7536
Lobe-finned fishes	Latimeria menadoensis	plg-like-2	GAPS01008518.1_m.18001
Lobe-finned fishes	Protopterus sps	habp2-like	TR368539_c0_g1_i1_m.166941
Lobe-finned fishes	Protopterus sps	habp2-like-2	TR417564_c0_g7_i1_m.346025
Lobe-finned fishes	Protopterus sps	hgfac-like-2	TR285957_c0_g1_i2_m.105910
Lobe-finned fishes	Protopterus sps	hgfac-like	TR424596_c3_g1_i1_m.414218
Lobe-finned fishes	Protopterus sps	hgf-like	TR416125_c0_g1_i6_m.333566
Lobe-finned fishes	Protopterus sps	mst1-like	TR407083_c0_g1_i2_m.270423
Lobe-finned fishes	Protopterus sps	plg-like	TR393816_c0_g1_i5_m.214152
Lobe-finned fishes	Protopterus sps	tPA-like	TR407442_c0_g1_i2_m.272528
Lobe-finned fishes	Protopterus sps	uPA-like	TR336232_c1_g2_i1_m.136661
Amphibians	Ambystoma mexicanum	hgfac-like	GFBM010713986.1_m.703605
Amphibians	Ambystoma mexicanum	hgfac-like-2	GFBM010675237.1_m.622442
Amphibians	Ambystoma mexicanum	hgf-like	comp41009_c0_seq1_m.186386
Amphibians	Ambystoma mexicanum	mst1-like	comp36100_c0_seq1_m.100909
Amphibians	Ambystoma mexicanum	plg-like	GFBM010651603.1_m.575005
Amphibians	Ambystoma mexicanum	tPA-like	comp26330_c0_seq1_m.45845
Amphibians	Ambystoma mexicanum	uPA-like	comp41711_c0_seq1_m.204759
Amphibians	Bufotes viridis	hgfac-like	GDRL01080064.1_m.97962
Amphibians	Bufotes viridis	mst1-like	GDRL01080303.1_m.98956
Amphibians	Bufotes viridis	plg-like	GDRL01080604.1_m.100289
Amphibians	Hynobius chinensis	habp2-like	GAQK01103229.1_m.179687
Amphibians	Hynobius chinensis	mst1-like	GAQK01105294.1_m.185861
Amphibians	Hynobius chinensis	plg-like	GAQK01000042.1_m.115
Amphibians	Hynobius chinensis	tPA-like	GAQK01015203.1_m.42220
Amphibians	Hynobius chinensis	uPA-like	GAQK01078125.1_m.135333
Amphibians	Nanorana parkeri	habp2-like	XP_018419979.1
Amphibians	Nanorana parkeri	hgfac-like	XP_018410474.1
Amphibians	Nanorana parkeri	hgf-like	XP_018419068.1
Amphibians	Nanorana parkeri	mst1-like	XP_018430561.1
Amphibians	Nanorana parkeri	plg-like	XP_018421144.1
Amphibians	Nanorana parkeri	tPA-like	XP_018417441.1
Amphibians	Rana catesbeiana	habp2-like	GDDO01048371.1_m.208302
Amphibians	Rana catesbeiana	hgfac-like	GDDO01017521.1_m.78116
Amphibians	Rana catesbeiana	hgfac-like-2	GDDO01015673.1_m.70343
Amphibians	Rana catesbeiana	hgf-like	GDDO01017416.1_m.77680
Amphibians	Rana catesbeiana	mst1-like	GDDO01051986.1_m.223614
Amphibians	Rana catesbeiana	plg-like	GDDO01051070.1_m.219717
Amphibians	Rana catesbeiana	tPA-like	GDDO01052150.1_m.224225
Amphibians	Rana catesbeiana	uPA-like	GDDO01025547.1_m.111966
Amphibians	Rhinella marina	hgfac-like	TR94757_c1_g1_i1_m.111046_peptide226014
Amphibians	Rhinella marina	hgfac-like-2	comp89688_c0_seq1_m.55940_peptide99958
Amphibians	Rhinella marina	hgf-like	comp97495_c0_seq1_m.88488_peptide111296
Amphibians	Rhinella marina	mst1-like	c24788_g1_i1_m.55052_peptide134983
Amphibians	Rhinella marina	plg-like	comp93173_c0_seq1_m.65419_peptide103325
Amphibians	Rhinella marina	tPA-like	comp106265_c1_seq1_m.261831_peptide43487
Amphibians	Rhinella marina	uPA-like	comp106791_c4_seq3_m.280013_peptide48646
Amphibians	Tylototriton wenxianensis	habp2-like	GESS01036616.1_m.103965
Amphibians	Tylototriton wenxianensis	hgfac-like	GESS01047246.1_m.134048
Amphibians	Tylototriton wenxianensis	hgfac-like-2	GESS01079467.1_m.224991
Amphibians	Tylototriton wenxianensis	hgf-like	GESS01017417.1_m.49255
Amphibians	Tylototriton wenxianensis	mst1-like	GESS01078857.1_m.223221
Amphibians	Tylototriton wenxianensis	plg-like	GESS01047640.1_m.135160
Amphibians	Tylototriton wenxianensis	tPA-like	GESS01004935.1_m.14040
Amphibians	Xenopus laevis	habp2-like	XP_018080455.1
Amphibians	Xenopus laevis	hgfac-like	XP_018083875.1
Amphibians	Xenopus laevis	hgf-like	XP_018111242.1
Amphibians	Xenopus laevis	mst1-like	XP_018111917.1
Amphibians	Xenopus laevis	plg-like	XP_018120160.1
Amphibians	Xenopus laevis	tPA-like	XP_018106335.1
Amphibians	Xenopus tropicalis	habp2-like	AAH89729.1
Amphibians	Xenopus tropicalis	hgfac-like	XP_002939269.3
Amphibians	Xenopus tropicalis	hgfac-like-2	OCA40413.1
Amphibians	Xenopus tropicalis	hgf-like	XP_002933142.2
Amphibians	Xenopus tropicalis	mst1-like	XP_004915630.1
Amphibians	Xenopus tropicalis	plg-like	XP_002938616.2
Amphibians	Xenopus tropicalis	tPA-like	XP_012814580.1
Lizards&snakes	Anolis carolinensis	habp2-like	XP_008112947.1
Lizards&snakes	Anolis carolinensis	hgfac-like	XP_008114135.1
Lizards&snakes	Anolis carolinensis	hgf-like	XP_008109717.1
Lizards&snakes	Anolis carolinensis	mst1-like	XP_008103243.1
Lizards&snakes	Anolis carolinensis	plg-like	XP_008121425.1
Lizards&snakes	Anolis carolinensis	tPA-like	XP_008119516.1
Lizards&snakes	Anolis carolinensis	uPA-like	XP_008112480.1
Lizards&snakes	Gekko japonicus	habp2-like	XP_015281013.1
Lizards&snakes	Gekko japonicus	hgfac-like	XP_015262573.1
Lizards&snakes	Gekko japonicus	hgfac-like-2	XP_015267986.1
Lizards&snakes	Gekko japonicus	hgf-like	XP_015266764.1
Lizards&snakes	Gekko japonicus	mst1-like	XP_015276482.1
Lizards&snakes	Gekko japonicus	plg-like	XP_015270143.1
Lizards&snakes	Gekko japonicus	tPA-like	XP_015263654.1
Lizards&snakes	Gekko japonicus	uPA-like	XP_015270009.1
Lizards&snakes	Protobothrops mucrosquamatus	habp2-like	XP_015676054.1
Lizards&snakes	Protobothrops mucrosquamatus	hgfac-like	XP_015683438.1
Lizards&snakes	Protobothrops mucrosquamatus	hgf-like	XP_015682017.1
Lizards&snakes	Protobothrops mucrosquamatus	mst1-like	XP_015672854.1
Lizards&snakes	Protobothrops mucrosquamatus	plg-like	XP_015676615.1
Lizards&snakes	Protobothrops mucrosquamatus	tPA-like	XP_015672016.1
Lizards&snakes	Protobothrops mucrosquamatus	uPA-like	XP_015671944.1
Lizards&snakes	Python bivittatus	habp2-like	XP_007434352.1
Lizards&snakes	Python bivittatus	hgfac-like	XP_007433545.1
Lizards&snakes	Python bivittatus	hgf-like	XP_007432636.1
Lizards&snakes	Python bivittatus	mst1-like	XP_007420715.1
Lizards&snakes	Python bivittatus	plg-like	XP_007435152.1
Lizards&snakes	Python bivittatus	tPA-like	XP_007443169.1
Lizards&snakes	Python bivittatus	uPA-like	XP_015746284.1
Lizards&snakes	Thamnophis sirtalis	habp2-like	XP_013918022.1
Lizards&snakes	Thamnophis sirtalis	mst1-like	XP_013924464.1
Lizards&snakes	Thamnophis sirtalis	tPA-like	XP_013924331.1
Lizards&snakes	Thamnophis sirtalis	uPA-like	XP_013919535.1
Turtles	Chelonia mydas	habp2-like	XP_007056411.1
Turtles	Chelonia mydas	hgfac-like	XP_007060106.1
Turtles	Chelonia mydas	hgf-like	XP_007060875.1
Turtles	Chelonia mydas	mst1-like	XP_007068355.1
Turtles	Chelonia mydas	plg-like	XP_007065753.1
Turtles	Chelonia mydas	tPA-like	XP_007064249.1
Turtles	Chelonia mydas	uPA-like	XP_007057550.1
Turtles	Chrysemis picta	habp2-like	XP_005293970.2
Turtles	Chrysemis picta	hgfac-like	XP_008173590.1
Turtles	Chrysemis picta	hgfac-like-2	XP_005282343.1
Turtles	Chrysemis picta	hgf-like	XP_005297021.1
Turtles	Chrysemis picta	mst1-like	XP_008173341.1
Turtles	Chrysemis picta	plg-like	XP_008162213.1
Turtles	Chrysemis picta	tPA-like	XP_005286526.1
Turtles	Chrysemis picta	uPA-like	XP_005278798.1
Turtles	Pelodiscus sinensis	habp2-like	XP_014434925.1
Turtles	Pelodiscus sinensis	hgfac-like	XP_014431547.1
Turtles	Pelodiscus sinensis	hgf-like	XP_014425980.1
Turtles	Pelodiscus sinensis	mst1-like	XP_006120796.2
Turtles	Pelodiscus sinensis	plg-like	XP_006115080.1
Turtles	Pelodiscus sinensis	tPA-like	XP_014424052.1
Turtles	Pelodiscus sinensis	uPA-like	XP_006126415.1
Turtles	Trachemys scripta	habp2-like	TR372956_c0_g3_i1_m.259444
Turtles	Trachemys scripta	hgfac-like	TR363699_c0_g1_i1_m.174988
Turtles	Trachemys scripta	hgfac-like-2	JW407176.1_m.164858
Turtles	Trachemys scripta	hgf-like	TR378103_c1_g1_i10_m.346576
Turtles	Trachemys scripta	mst1-like	JW448436.1_m.90617
Turtles	Trachemys scripta	plg-like	TR360307_c0_g1_i2_m.161734
Turtles	Trachemys scripta	tPA-like	TR370663_c1_g2_i6_m.230395
Turtles	Trachemys scripta	uPA-like	TR370433_c0_g1_i9_m.227701
Crocodilians	Alligator mississipiensis	habp2-like	XP_019341502.1
Crocodilians	Alligator mississipiensis	hgfac-like	XP_006262710.1
Crocodilians	Alligator mississipiensis	hgfac-like-2	XP_019343801.1
Crocodilians	Alligator mississipiensis	hgf-like	XP_014463077.2
Crocodilians	Alligator mississipiensis	mst1-like	XP_006263828.1
Crocodilians	Alligator mississipiensis	plg-like	XP_019335431.1
Crocodilians	Alligator mississipiensis	tPA-like	KYO34706.1
Crocodilians	Alligator mississipiensis	uPA-like	XP_019352773.1
Crocodilians	Alligator sinensis	habp2-like	XP_014375016.1
Crocodilians	Alligator sinensis	hgfac-like	XP_006030080.1
Crocodilians	Alligator sinensis	hgf-like	XP_014376785.1
Crocodilians	Alligator sinensis	mst1-like	XP_006025057.1
Crocodilians	Alligator sinensis	plg-like	XP_014374605.1
Crocodilians	Alligator sinensis	tPA-like	XP_006023096.1
Crocodilians	Alligator sinensis	uPA-like	XP_006016364.1
Crocodilians	Caiman crocodilus	habp2-like	TRINITY_DN600913_c0_g3_i1_m.256367
Crocodilians	Caiman crocodilus	hgfac-like	TRINITY_DN600617_c1_g3_i2_m.249905
Crocodilians	Caiman crocodilus	hgfac-like-2	TRINITY_DN579559_c1_g3_i2_m.105646
Crocodilians	Caiman crocodilus	hgf-like	TRINITY_DN601628_c4_g1_i6_m.274520
Crocodilians	Caiman crocodilus	mst1-like	TRINITY_DN550117_c0_g2_i1_m.83943
Crocodilians	Caiman crocodilus	plg-like	TRINITY_DN599564_c3_g9_i8_m.227113
Crocodilians	Caiman crocodilus	tPA-like	TRINITY_DN599509_c1_g1_i3_m.225979
Crocodilians	Caiman crocodilus	uPA-like	TRINITY_DN595417_c1_g4_i4_m.164641
Crocodilians	Crocodylus porosus	habp2-like	XP_019411757.1
Crocodilians	Crocodylus porosus	hgfac-like	XP_019408990.1
Crocodilians	Crocodylus porosus	hgf-like	XP_019399186.1
Crocodilians	Crocodylus porosus	mst1-like	XP_019403060.1
Crocodilians	Crocodylus porosus	plg-like	XP_019405541.1
Crocodilians	Crocodylus porosus	tPA-like	XP_019401585.1
Crocodilians	Crocodylus porosus	uPA-like	XP_019411804.1
Crocodilians	Gavialis gangeticus	habp2-like	XP_019358380.1
Crocodilians	Gavialis gangeticus	hgfac-like	XP_019382150.1
Crocodilians	Gavialis gangeticus	hgf-like	XP_019365043.1
Crocodilians	Gavialis gangeticus	mst1-like	XP_019360691.1
Crocodilians	Gavialis gangeticus	plg-like	XP_019383041.1
Crocodilians	Gavialis gangeticus	tPA-like	XP_019369952.1
Crocodilians	Gavialis gangeticus	uPA-like	XP_019357932.1
Birds	Acanthisitta chloris	habp2-like	Ach_R008369
Birds	Acanthisitta chloris	mst1-like	Ach_R006458
Birds	Acanthisitta chloris	plg-like	Ach_R006212
Birds	Acanthisitta chloris	plg-like-2	Ach_R006211
Birds	Acanthisitta chloris	tPA-like	Ach_R011783
Birds	Acanthisitta chloris	uPA-like	Ach_R013052
Birds	Anas platyrhynchos	habp2-like	Apl_R008629
Birds	Anas platyrhynchos	hgfac-like	Apl_R009569
Birds	Anas platyrhynchos	hgf-like	Apl_R016281
Birds	Anas platyrhynchos	plg-like	Apl_R010327
Birds	Anas platyrhynchos	plg-like-2	Apl_R010328
Birds	Anas platyrhynchos	uPA-like	Apl_R010054
Birds	Antrostomus carolinensis	habp2-like	Cca_R009480
Birds	Antrostomus carolinensis	hgfac-like	Cca_R013601
Birds	Antrostomus carolinensis	hgf-like	Cca_R013898
Birds	Antrostomus carolinensis	plg-like	Cca_R005173
Birds	Antrostomus carolinensis	plg-like-2	Cca_R005174
Birds	Antrostomus carolinensis	uPA-like	Cca_R005075
Birds	Apaloderma vittatum	habp2-like	Avi_R013613
Birds	Apaloderma vittatum	hgf-like	Avi_R001250
Birds	Apaloderma vittatum	plg-like	Avi_R011305
Birds	Apaloderma vittatum	plg-like-2	Avi_R013032
Birds	Apaloderma vittatum	uPA-like	Avi_R010038
Birds	Aptenodytes forsteri	habp2-like	Afo_R002796
Birds	Aptenodytes forsteri	hgfac-like	Afo_R015368
Birds	Aptenodytes forsteri	hgf-like	Afo_R015342
Birds	Aptenodytes forsteri	plg-like	Afo_R001225
Birds	Aptenodytes forsteri	plg-like-2	Afo_R001226
Birds	Aptenodytes forsteri	tPA-like	Afo_R008428
Birds	Aptenodytes forsteri	uPA-like	Afo_R002544
Birds	Balearica regulorum	habp2-like	Bre_R010857
Birds	Balearica regulorum	hgfac-like	Bre_R013211
Birds	Balearica regulorum	hgf-like	Bre_R002419
Birds	Balearica regulorum	plg-like	Bre_R008947
Birds	Balearica regulorum	plg-like-2	Bre_R008946
Birds	Balearica regulorum	tPA-like	Bre_R001602
Birds	Balearica regulorum	uPA-like	Bre_R011489
Birds	Buceros rhinoceros	habp2-like	Brh_R010710
Birds	Buceros rhinoceros	hgfac-like	Brh_R012489
Birds	Buceros rhinoceros	hgf-like	Brh_R012594
Birds	Buceros rhinoceros	plg-like	Brh_R003268
Birds	Buceros rhinoceros	plg-like-2	Brh_R003269
Birds	Buceros rhinoceros	tPA-like	Brh_R010241
Birds	Buceros rhinoceros	uPA-like	Brh_R011233
Birds	Calypte anna	habp2-like	Aan_R004640
Birds	Calypte anna	hgfac-like	Aan_R001816
Birds	Calypte anna	hgf-like	Aan_R000477
Birds	Calypte anna	plg-like	Aan_R010173
Birds	Calypte anna	plg-like-2	Aan_R010174
Birds	Calypte anna	tPA-like	Aan_R003138
Birds	Calypte anna	uPA-like	Aan_R011856
Birds	Cariama cristata	habp2-like	Ccr_R004829
Birds	Cariama cristata	hgf-like	Ccr_R000616
Birds	Cariama cristata	plg-like	Ccr_R012101
Birds	Cariama cristata	plg-like-2	Ccr_R012102
Birds	Cariama cristata	tPA-like	Ccr_R007664
Birds	Cariama cristata	uPA-like	Ccr_R007067
Birds	Cathartes aura	habp2-like	Cau_R007795
Birds	Cathartes aura	hgfac-like	Cau_R012667
Birds	Cathartes aura	hgf-like	Cau_R007740
Birds	Cathartes aura	plg-like	Cau_R009566
Birds	Cathartes aura	plg-like-2	Cau_R012449
Birds	Cathartes aura	tPA-like	Cau_R010644
Birds	Cathartes aura	uPA-like	Cau_R011623
Birds	Chaetura pelagica	habp2-like	Cpe_R011553
Birds	Chaetura pelagica	hgfac-like	Cpe_R001471
Birds	Chaetura pelagica	hgf-like	Cpe_R002426
Birds	Chaetura pelagica	plg-like	Cpe_R002399
Birds	Chaetura pelagica	plg-like-2	Cpe_R002400
Birds	Chaetura pelagica	tPA-like	Cpe_R007369
Birds	Chaetura pelagica	uPA-like	Cpe_R003564
Birds	Charadrius vociferus	habp2-like	Cvo_R007072
Birds	Charadrius vociferus	hgfac-like	Cvo_R016070
Birds	Charadrius vociferus	hgf-like	Cvo_R007921
Birds	Charadrius vociferus	plg-like	Cvo_R002321
Birds	Charadrius vociferus	plg-like-2	Cvo_R002320
Birds	Charadrius vociferus	tPA-like	Cvo_R008874
Birds	Charadrius vociferus	uPA-like	Cvo_R010762
Birds	Chlamydotis macqueenii	habp2-like	Cun_R006085
Birds	Chlamydotis macqueenii	hgfac-like	Cun_R011366
Birds	Chlamydotis macqueenii	hgf-like	Cun_R012321
Birds	Chlamydotis macqueenii	plg-like	Cun_R005115
Birds	Chlamydotis macqueenii	plg-like-2	Cun_R006481
Birds	Chlamydotis macqueenii	tPA-like	Cun_R011439
Birds	Chlamydotis macqueenii	uPA-like	Cun_R008322
Birds	Colius striatus	habp2-like	Cst_R012760
Birds	Colius striatus	hgf-like	Cst_R010759
Birds	Colius striatus	plg-like	Cst_R007681
Birds	Colius striatus	plg-like-2	Cst_R007680
Birds	Colius striatus	uPA-like	Cst_R009118
Birds	Corvus brachyrhynchos	habp2-like	Cbr_R014661
Birds	Corvus brachyrhynchos	hgfac-like	Cbr_R015150
Birds	Corvus brachyrhynchos	hgf-like	Cbr_R012020
Birds	Corvus brachyrhynchos	plg-like	Cbr_R002909
Birds	Corvus brachyrhynchos	plg-like-2	Cbr_R014596
Birds	Corvus brachyrhynchos	tPA-like	Cbr_R003491
Birds	Corvus brachyrhynchos	uPA-like	Cbr_R007475
Birds	Cuculus canorus	habp2-like	Cca_R005215
Birds	Cuculus canorus	hgfac-like	Cca_R009421
Birds	Cuculus canorus	hgf-like	Cca_R003605
Birds	Cuculus canorus	plg-like	Cca_R001160
Birds	Cuculus canorus	plg-like-2	Cca_R001161
Birds	Cuculus canorus	tPA-like	Cca_R005486
Birds	Cuculus canorus	uPA-like	Cca_R009315
Birds	Egretta garzetta	habp2-like	Ega_R006338
Birds	Egretta garzetta	hgfac-like	Ega_R000477
Birds	Egretta garzetta	hgf-like	Ega_R002270
Birds	Egretta garzetta	plg-like	Ega_R015059
Birds	Egretta garzetta	plg-like-2	Ega_R015060
Birds	Egretta garzetta	tPA-like	Ega_R011549
Birds	Egretta garzetta	uPA-like	Ega_R012769
Birds	Eurypyga helias	habp2-like	Ehe_R012215
Birds	Eurypyga helias	hgfac-like	Ehe_R012790
Birds	Eurypyga helias	hgf-like	Ehe_R002123
Birds	Eurypyga helias	plg-like	Ehe_R001401
Birds	Eurypyga helias	plg-like-2	Ehe_R010535
Birds	Eurypyga helias	tPA-like	Ehe_R003033
Birds	Eurypyga helias	uPA-like	Ehe_R012173
Birds	Falcons peregrine	habp2-like	ENSMGAP00000011430
Birds	Falcons peregrine	hgfac-like	ENSGALP00000025139
Birds	Falcons peregrine	hgf-like	peregrine_GLEAN_10010915
Birds	Falcons peregrine	mst1-like	peregrine_GLEAN_10005294
Birds	Falcons peregrine	plg-like	peregrine_GLEAN_10014063
Birds	Falcons peregrine	plg-like-2	peregrine_GLEAN_10014064
Birds	Falcons peregrine	tPA-like	peregrine_GLEAN_10005482
Birds	Falcons peregrine	uPA-like	peregrine_GLEAN_10006485
Birds	Fulmarus glacialis	habp2-like	Fgl_R014228
Birds	Fulmarus glacialis	hgfac-like	Fgl_R012717
Birds	Fulmarus glacialis	hgf-like	Fgl_R004643
Birds	Fulmarus glacialis	plg-like	Fgl_R001347
Birds	Fulmarus glacialis	plg-like-2	Fgl_R010562
Birds	Fulmarus glacialis	tPA-like	Fgl_R009867
Birds	Fulmarus glacialis	uPA-like	Fgl_R011197
Birds	Gallus gallus	habp2-like	GALT00000033102
Birds	Gallus gallus	hgfac-like	ENSGALT00000025185
Birds	Gallus gallus	hgf-like	ENSGALT00000013789
Birds	Gallus gallus	plg-like	GALT00000006829
Birds	Gallus gallus	tPA-like	ENSGALT00000005886
Birds	Gallus gallus	uPA-like	GALT00000008157
Birds	Gavia stellata	habp2-like	Gst_R009088
Birds	Gavia stellata	hgfac-like	Gst_R011027
Birds	Gavia stellata	hgf-like	Gst_R000351
Birds	Gavia stellata	plg-like	Gst_R001117
Birds	Gavia stellata	plg-like-2	Gst_R011905
Birds	Gavia stellata	tPA-like	Gst_R011332
Birds	Gavia stellata	uPA-like	Gst_R011695
Birds	Geospiza fortis	habp2-like	Gfo_R002242
Birds	Geospiza fortis	hgfac-like	Gfo_R003217
Birds	Geospiza fortis	hgf-like	Gfo_R015622
Birds	Geospiza fortis	plg-like	Gfo_R006430
Birds	Geospiza fortis	tPA-like	Gfo_R011232
Birds	Geospiza fortis	uPA-like	Gfo_R002488
Birds	Haliaeetus albicilla	habp2-like	Hal_R009773
Birds	Haliaeetus albicilla	hgfac-like	Hal_R010994
Birds	Haliaeetus albicilla	hgf-like	Hal_R011160
Birds	Haliaeetus albicilla	plg-like	Hal_R000448
Birds	Haliaeetus albicilla	plg-like-2	Hal_R000447
Birds	Haliaeetus albicilla	tPA-like	Hal_R004189
Birds	Haliaeetus albicilla	uPA-like	Hal_R004252
Birds	Haliaeetus leucocephalus	habp2-like	Hle_R009608
Birds	Haliaeetus leucocephalus	hgfac-like	Hle_R004740
Birds	Haliaeetus leucocephalus	hgf-like	Hle_R007711
Birds	Haliaeetus leucocephalus	plg-like	Hle_R000515
Birds	Haliaeetus leucocephalus	plg-like-2	Hle_R000516
Birds	Leptosomus discolor	habp2-like	Ldi_R006850
Birds	Leptosomus discolor	hgfac-like	Ldi_R007055
Birds	Leptosomus discolor	hgf-like	Ldi_R013047
Birds	Leptosomus discolor	plg-like	Ldi_R012182
Birds	Leptosomus discolor	plg-like-2	Ldi_R012181
Birds	Leptosomus discolor	tPA-like	Ldi_R003824
Birds	Leptosomus discolor	uPA-like	Ldi_R007187
Birds	Manacus vitellinus	habp2-like	Mvi_R010842
Birds	Manacus vitellinus	hgfac-like	Mvi_R004583
Birds	Manacus vitellinus	hgf-like	Mvi_R009993
Birds	Meleagris gallopavo	habp2-like	Mga_R014132
Birds	Meleagris gallopavo	hgfac-like	Mga_R011346
Birds	Meleagris gallopavo	hgf-like	Mga_R000135
Birds	Meleagris gallopavo	plg-like	Mga_R006541
Birds	Meleagris gallopavo	plg-like-2	Mga_R006540
Birds	Meleagris gallopavo	uPA-like	Mga_R013890
Birds	Merops nubicus	habp2-like	Mnu_R005633
Birds	Merops nubicus	hgfac-like	Mnu_R010958
Birds	Merops nubicus	hgf-like	Mnu_R007436
Birds	Merops nubicus	plg-like	Mnu_R012980
Birds	Merops nubicus	plg-like-2	Mnu_R012981
Birds	Merops nubicus	tPA-like	Mnu_R008515
Birds	Merops nubicus	uPA-like	Mnu_R005799
Birds	Mesitornis unicolor	habp2-like	Mun_R011393
Birds	Mesitornis unicolor	hgfac-like	Mun_R004892
Birds	Mesitornis unicolor	plg-like	Mun_R005104
Birds	Mesitornis unicolor	plg-like-2	Mun_R002484
Birds	Mesitornis unicolor	tPA-like	Mun_R007334
Birds	Mesitornis unicolor	uPA-like	Mun_R004710
Birds	Nestor notabilis	habp2-like	Nno_R012976
Birds	Nestor notabilis	hgfac-like	Nno_R000450
Birds	Nestor notabilis	hgf-like	Nno_R003308
Birds	Nestor notabilis	mst1-like	Nno_R004904
Birds	Nestor notabilis	plg-like	Nno_R000833
Birds	Nestor notabilis	plg-like-2	Nno_R000834
Birds	Nestor notabilis	uPA-like	Nno_R009381
Birds	Nipponia nippon	habp2-like	Nni_R001400
Birds	Nipponia nippon	hgfac-like	Nni_R004865
Birds	Nipponia nippon	hgf-like	Nni_R010597
Birds	Nipponia nippon	plg-like	Nni_R003033
Birds	Nipponia nippon	plg-like-2	Nni_R003032
Birds	Nipponia nippon	tPA-like	Nni_R010143
Birds	Nipponia nippon	uPA-like	Nni_R009109
Birds	Pelecanus crispus	habp2-like	Pcr_R003923
Birds	Pelecanus crispus	hgf-like	Pcr_R009906
Birds	Pelecanus crispus	plg-like	Pcr_R005024
Birds	Pelecanus crispus	plg-like-2	Pcr_R011217
Birds	Pelecanus crispus	tPA-like	Pcr_R011790
Birds	Pelecanus crispus	uPA-like	Pcr_R002665
Birds	Phaethon lepturus	habp2-like	Ple_R003921
Birds	Phaethon lepturus	hgfac-like	Ple_R004808
Birds	Phaethon lepturus	hgf-like	Ple_R004795
Birds	Phaethon lepturus	plg-like	Ple_R006627
Birds	Phaethon lepturus	plg-like-2	Ple_R006628
Birds	Phaethon lepturus	tPA-like	Ple_R004289
Birds	Phaethon lepturus	uPA-like	Ple_R010635
Birds	Phalacrocorax carbo	habp2-like	Pca_R009471
Birds	Phalacrocorax carbo	hgfac-like	Pca_R009243
Birds	Phalacrocorax carbo	hgf-like	Pca_R009251
Birds	Phalacrocorax carbo	plg-like	Pca_R012046
Birds	Phalacrocorax carbo	plg-like-2	Pca_R010830
Birds	Phalacrocorax carbo	tPA-like	Pca_R007254
Birds	Phalacrocorax carbo	uPA-like	Pca_R010523
Birds	Phoenicopterus ruber	habp2-like	Pru_R003651
Birds	Phoenicopterus ruber	hgfac-like	Pru_R009460
Birds	Phoenicopterus ruber	hgf-like	Pru_R004899
Birds	Phoenicopterus ruber	plg-like	Pru_R003265
Birds	Phoenicopterus ruber	plg-like-2	Pru_R005940
Birds	Phoenicopterus ruber	tPA-like	Pru_R008924
Birds	Phoenicopterus ruber	uPA-like	Pru_R004906
Birds	Picoides pubescens	habp2-like	Ppu_R008880
Birds	Picoides pubescens	hgfac-like	Ppu_R006681
Birds	Picoides pubescens	hgf-like	Ppu_R002416
Birds	Picoides pubescens	mst1-like	Ppu_R014881
Birds	Picoides pubescens	plg-like	Ppu_R003752
Birds	Picoides pubescens	plg-like-2	Ppu_R003751
Birds	Picoides pubescens	tPA-like	Ppu_R007632
Birds	Picoides pubescens	uPA-like	Ppu_R006089
Birds	Podiceps cristatus	habp2-like	Pcr_R007042
Birds	Podiceps cristatus	hgfac-like	Pcr_R011418
Birds	Podiceps cristatus	plg-like	Pcr_R009418
Birds	Podiceps cristatus	plg-like-2	Pcr_R009417
Birds	Podiceps cristatus	tPA-like	Pcr_R008715
Birds	Podiceps cristatus	uPA-like	Pcr_R000663
Birds	Pterocles gutturalis	habp2-like	Pgu_R011921
Birds	Pterocles gutturalis	hgf-like	Pgu_R004144
Birds	Pterocles gutturalis	plg-like	Pgu_R001952
Birds	Pterocles gutturalis	plg-like-2	Pgu_R000357
Birds	Pterocles gutturalis	tPA-like	Pgu_R007834
Birds	Pterocles gutturalis	uPA-like	Pgu_R009569
Birds	Pygoscelis adeliae	habp2-like	Pad_R009840
Birds	Pygoscelis adeliae	hgfac-like	Pad_R013194
Birds	Pygoscelis adeliae	hgf-like	Pad_R006545
Birds	Pygoscelis adeliae	plg-like	Pad_R007527
Birds	Pygoscelis adeliae	plg-like-2	Pad_R007528
Birds	Pygoscelis adeliae	tPA-like	Pad_R012511
Birds	Pygoscelis adeliae	uPA-like	Pad_R006020
Birds	Struthio camelus	habp2-like	Sca_R015760
Birds	Struthio camelus	hgfac-like	Sca_R014043
Birds	Struthio camelus	hgf-like	Sca_R005163
Birds	Struthio camelus	plg-like	Sca_R004116
Birds	Struthio camelus	plg-like-2	Sca_R004117
Birds	Struthio camelus	uPA-like	Sca_R000251
Birds	Taeniopygia guttata	habp2-like	ENSTGUT00000011281
Birds	Taeniopygia guttata	hgfac-like	TGUT00000010796
Birds	Taeniopygia guttata	hgf-like	TGUT00000002700
Birds	Taeniopygia guttata	plg-like	ENSTGUT00000011964
Birds	Taeniopygia guttata	plg-like-2	ENSTGUT00000009649
Birds	Taeniopygia guttata	tPA-like	TGUT00000005694
Birds	Taeniopygia guttata	uPA-like	ENSTGUT00000006996
Birds	Tauraco erythrolophus	habp2-like	Ter_R000749
Birds	Tauraco erythrolophus	hgfac-like	Ter_R001859
Birds	Tauraco erythrolophus	hgf-like	Ter_R001445
Birds	Tauraco erythrolophus	plg-like	Ter_R004026
Birds	Tauraco erythrolophus	plg-like-2	Ter_R004025
Birds	Tauraco erythrolophus	tPA-like	Ter_R000839
Birds	Tauraco erythrolophus	uPA-like	Ter_R015384
Birds	Tinamus guttatus	habp2-like	Tma_R004857
Birds	Tinamus guttatus	hgfac-like	Tma_R005418
Birds	Tinamus guttatus	hgf-like	Tma_R003590
Birds	Tinamus guttatus	plg-like	Tma_R010587
Birds	Tinamus guttatus	plg-like-2	Tma_R010589
Birds	Tinamus guttatus	tPA-like	Tma_R003759
Birds	Tinamus guttatus	uPA-like	Tma_R004364
Birds	Tyto alba	habp2-like	Tal_R013366
Birds	Tyto alba	hgfac-like	Tal_R010794
Birds	Tyto alba	hgf-like	Tal_R002054
Birds	Tyto alba	plg-like	Tal_R009341
Birds	Tyto alba	plg-like-2	Tal_R009342
Birds	Tyto alba	tPA-like	Tal_R010606
Birds	Tyto alba	uPA-like	Tal_R009013
Mammals	Bos taurus	habp2-like	Q5E9Z2.1
Mammals	Bos taurus	hgfac-like	NP_001193958.1
Mammals	Bos taurus	hgfac-like-2	P98140.2
Mammals	Bos taurus	hgf-like	APG21190.1
Mammals	Bos taurus	mst1-like	XP_005222861.1
Mammals	Bos taurus	plg-like	P06868.2
Mammals	Bos taurus	tPA-like	Q28198.1
Mammals	Bos taurus	uPA-like	Q05589.1
Mammals	Homo sapiens	habp2	NP_004123.1
Mammals	Homo sapiens	hgf	NP_000592.3
Mammals	Homo sapiens	hgfac	NP_001284368.1
Mammals	Homo sapiens	hgfac-like-2	XP_011532763.1
Mammals	Homo sapiens	mst1	NP_066278.3
Mammals	Homo sapiens	plg	NP_000292.1
Mammals	Homo sapiens	tPA	NP_000921.1
Mammals	Homo sapiens	uPA	NP_002649.1
Mammals	Macaca mulatta	habp2-like	EHH19382.1
Mammals	Macaca mulatta	hgfac-like	XP_014993390.1
Mammals	Macaca mulatta	hgfac-like-2	XP_001089771.1
Mammals	Macaca mulatta	hgf-like	XP_014989672.1
Mammals	Macaca mulatta	mst1-like	XP_001107946.2
Mammals	Macaca mulatta	plg-like	P12545.1
Mammals	Macaca mulatta	tPA-like	XP_015000769.1
Mammals	Macaca mulatta	uPA-like	EHH19076.1
Mammals	Mammals	tPA-like	XP_007662824.1
Mammals	Monodelphis domestica	habp2-like	XP_016283272.1
Mammals	Monodelphis domestica	hgfac-like	XP_007496872.1
Mammals	Monodelphis domestica	hgfac-like-2	XP_007474213.1
Mammals	Monodelphis domestica	hgf-like	XP_001370049.1
Mammals	Monodelphis domestica	mst1-like	XP_007499923.1
Mammals	Monodelphis domestica	plg-like	XP_007484920.1
Mammals	Monodelphis domestica	tPA-like	XP_007476457.1
Mammals	Monodelphis domestica	uPA-like	XP_007478489.2
Mammals	Mus musculus	habp2-like	Q8K0D2.2
Mammals	Mus musculus	hgfac-like	XP_006504094.1
Mammals	Mus musculus	hgfac-like-2	AAH49867.1
Mammals	Mus musculus	hgf-like	CAA51054.1
Mammals	Mus musculus	mst1-like	P26928.2
Mammals	Mus musculus	plg-like	P20918.3
Mammals	Mus musculus	tPA-like	P11214.3
Mammals	Mus musculus	uPA-like	P06869.1
Mammals	Mustela putorius	habp2-like	XP_004763889.1
Mammals	Mustela putorius	hgfac-like	XP_012901313.1
Mammals	Mustela putorius	hgfac-like-2	XP_004737526.1
Mammals	Mustela putorius	hgf-like	XP_004739677.1
Mammals	Mustela putorius	mst1-like	XP_004760697.1
Mammals	Mustela putorius	plg-like	XP_004770898.1
Mammals	Mustela putorius	tPA-like	XP_004777743.1
Mammals	Mustela putorius	uPA-like	XP_004769430.1
Mammals	Ornithorhynchus anatinus	habp2-like	XP_007665876.1
Mammals	Ornithorhynchus anatinus	hgf-like	XP_001506451.2
Mammals	Ornithorhynchus anatinus	mst1-like	XP_007661262.1
Mammals	Ornithorhynchus anatinus	plg-like	XP_007657369.1
Mammals	Ornithorhynchus anatinus	uPA-like	XP_001510562.1
Mammals	Ovis aries	habp2-like	XP_011983870.1
Mammals	Ovis aries	hgfac-like	XP_011982212.2
Mammals	Ovis aries	hgfac-like-2	XP_014944198.1
Mammals	Ovis aries	hgf-like	XP_004007855.2
Mammals	Ovis aries	mst1-like	XP_011955446.1
Mammals	Ovis aries	plg-like	XP_011982597.1
Mammals	Ovis aries	tPA-like	XP_011981297.1
Mammals	Ovis aries	uPA-like	NP_001157065.1
Mammals	Pan troglodytes	habp2-like	XP_508042.2
Mammals	Pan troglodytes	hgfac-like	XP_016806699.1
Mammals	Pan troglodytes	hgfac-like-2	XP_518130.2
Mammals	Pan troglodytes	hgf-like	XP_016813139.1
Mammals	Pan troglodytes	mst1-like	XP_016796597.1
Mammals	Pan troglodytes	plg-like	XP_016810272.1
Mammals	Pan troglodytes	tPA-like	XP_009453544.1
Mammals	Pan troglodytes	uPA-like	XP_009457026.2
Mammals	Sarcophilus harrisii	habp2-like	XP_012396457.1
Mammals	Sarcophilus harrisii	hgf-like	XP_003771507.1
Mammals	Sarcophilus harrisii	mst1-like	XP_012398929.1
Mammals	Sarcophilus harrisii	tPA-like	XP_003758079.2
Mammals	Sarcophilus harrisii	uPA-like	XP_012409216.1

## Sheet: PAI-1 & paralogs
Animal group	Species	Orthologue	Identifier
Urochordates	Oikopleura dioica	pai-1-like	CBY15359.1
Urochordates	Oikopleura dioica	serpini1-like	GCJN01031896.1_m.88478
Lampreys	Petromyzon marinus	serpine2-like	Contig_92987_m.362850
Cartilaginous fishes	Callorhinchus milii	pai-1-like	AFP00803.1
Cartilaginous fishes	Callorhinchus milii	serpine2-like	XP_007886577.1
Cartilaginous fishes	Callorhinchus milii	serpine3-like	XP_007905384.1
Cartilaginous fishes	Callorhinchus milii	serpini1-like	NP_001279664.1
Cartilaginous fishes	Leucoraja erinacea	pai-1-like	Contig28474_m.55661
Cartilaginous fishes	Leucoraja erinacea	serpini1-like	Contig63029_m.89367
Cartilaginous fishes	Scyliorhinus canicula	pai-1-like	comp80856_c0_seq3_m.181337
Cartilaginous fishes	Scyliorhinus canicula	serpine3-like	comp63678_c0_seq1_m.35141
Cartilaginous fishes	Scyliorhinus canicula	serpini1-like	comp78489_c2_seq16_m.125655
Cartilaginous fishes	Scyliorhinus canicula	serpine2-like	comp79406_c0_seq11_m.141882
Cartilaginous fishes	Squalus acanthias	pai-1-like	TR199391_c1_g1_i2_m.86804
Cartilaginous fishes	Squalus acanthias	serpine2-like	TR219040_c0_g2_i2_m.186184
Cartilaginous fishes	Squalus acanthias	serpine3-like	TR206857_c0_g1_i2_m.102946
Cartilaginous fishes	Squalus acanthias	serpini1-like	TR197678_c0_g1_i2_m.84167
Bony fishes	Anguila anguila	serpine2-like	JAH91762.1
Bony fishes	Cyprinus carpio	pai-1-like	XP_018962272.1
Bony fishes	Cyprinus carpio	serpine2-like	XP_018960902.1
Bony fishes	Cyprinus carpio	serpine3-like	XP_018965154.1
Bony fishes	Cyprinus carpio	serpini1-like	XP_018977598.1
Bony fishes	Danio rerio	pai-1-like	XP_017212280.1
Bony fishes	Danio rerio	serpine2-like	NP_956478.1
Bony fishes	Danio rerio	serpine3-like	B0UYL8.1
Bony fishes	Danio rerio	serpini1-like	NP_001122164.1
Bony fishes	Fundulus heteroclitus	pai-1-like	JAR77868.1
Bony fishes	Fundulus heteroclitus	serpine2-like	JAR75294.1
Bony fishes	Fundulus heteroclitus	serpine3-like	JAR72801.1
Bony fishes	Fundulus heteroclitus	serpini1-like	JAR69826.1
Bony fishes	Lates calcarifer	pai-1-like	XP_018526623.1
Bony fishes	Lates calcarifer	serpine2-like	XP_018539597.1
Bony fishes	Lates calcarifer	serpine3-like	XP_018552077.1
Bony fishes	Lates calcarifer	serpini1-like	XP_018536686.1
Bony fishes	Pangasius hypophthalmus	pai-1-like	TR188116_c0_g1_i8_m.193290
Bony fishes	Pangasius hypophthalmus	serpine2-like	TR184544_c16_g1_i1_m.148092
Bony fishes	Pangasius hypophthalmus	serpini1-like	TR173331_c0_g1_i1_m.90201
Bony fishes	Polypterus senegalus	pai-1-like	comp40259_c0_seq2_m.40039
Bony fishes	Polypterus senegalus	serpine2-like	comp27431_c0_seq1_m.25785
Bony fishes	Sinocyclocheilus anshuiensis	pai-1-like	XP_016315381.1
Bony fishes	Sinocyclocheilus anshuiensis	serpine2-like	XP_016318054.1
Bony fishes	Sinocyclocheilus anshuiensis	serpine3-like	XP_016337980.1
Bony fishes	Sinocyclocheilus anshuiensis	serpini1-like	XP_016308528.1
Lobe-finned fishes	Latimeria chalumnae	pai-1-like	XP_006009596.2
Lobe-finned fishes	Latimeria chalumnae	serpine2-like	XP_006012290.1
Lobe-finned fishes	Latimeria chalumnae	serpine3-like	XP_014350259.1
Lobe-finned fishes	Latimeria chalumnae	serpini1-like	GAAA01064430.1_m.94582
Lobe-finned fishes	Latimeria menadoensis	pai-1-like	GAPS01044011.1_m.91132
Lobe-finned fishes	Latimeria menadoensis	serpini1-like	GAPS01031159.1_m.64510
Lobe-finned fishes	Protopterus sps	pai-1-like	TR383098_c0_g1_i1_m.189126
Lobe-finned fishes	Protopterus sps	serpine2-like	TR412609_c0_g1_i1_m.306904
Lobe-finned fishes	Protopterus sps	serpini1-like	TR365541_c0_g1_i2_m.163418
Amphibians	Ambystoma mexicanum	pai-1-like	GFBM010802622.1_m.908721
Amphibians	Ambystoma mexicanum	serpine2-like	comp9881_c0_seq1_m.14098
Amphibians	Ambystoma mexicanum	serpini1-like	comp30698_c0_seq1_m.63442
Amphibians	Bufotes viridis	pai-1-like	GDRL01004283.1_m.5962
Amphibians	Bufotes viridis	serpine2-like	GDRL01074984.1_m.84522
Amphibians	Bufotes viridis	serpini1-like	GDRL01070580.1_m.76615
Amphibians	Hynobius chinensis	serpine2-like	GAQK01078436.1_m.136240
Amphibians	Hynobius chinensis	serpini1-like	GAQK01103054.1_m.179190
Amphibians	Nanorana parkeri	pai-1-like	XP_018422172.1
Amphibians	Nanorana parkeri	serpine2-like	XP_018411557.1
Amphibians	Nanorana parkeri	serpine3-like	XP_018411961.1
Amphibians	Nanorana parkeri	serpini1-like	XP_018413294.1
Amphibians	Rana catesbeiana	pai-1-like	GDDO01042887.1_m.185136
Amphibians	Rana catesbeiana	serpine2-like	GDDO01050922.1_m.219120
Amphibians	Rana catesbeiana	serpini1-like	GDDO01051168.1_m.220187
Amphibians	Rhinella marina	pai-1-like	comp100020_c0_seq2_m.115294_peptide73
Amphibians	Rhinella marina	serpine2-like	comp95462_c0_seq1_m.75505_peptide106860
Amphibians	Rhinella marina	serpini1-like	comp77639_c0_seq1_m.38460_peptide93376
Amphibians	Tylototriton wenxianensiss	serpini1-like	GESS01019330.1_m.54761
Amphibians	Tylototriton wenxianensiss	pai-1-like	GESS01022573.1_m.63928
Amphibians	Tylototriton wenxianensiss	serpine2-like	GESS01070461.1_m.199411
Amphibians	Xenopus laevis	pai-1-like	AAI41763.1
Amphibians	Xenopus laevis	serpine2-like	NP_001087103.1
Amphibians	Xenopus laevis	serpine3-like	XP_018105688.1
Amphibians	Xenopus laevis	serpini1-like	NP_001089150.1
Amphibians	Xenopus tropicalis	pai-1-like	AAI69151.1
Amphibians	Xenopus tropicalis	serpine2-like	OCA35401.1
Amphibians	Xenopus tropicalis	serpine3-like	OCA46819.1
Amphibians	Xenopus tropicalis	serpini1-like	XP_017949268.1
Lizards&snakes	Anolis carolinensis	pai-1-like	XP_003230796.2
Lizards&snakes	Anolis carolinensis	pai-2-like	TR266631_c0_g2_i2_m.75327
Lizards&snakes	Anolis carolinensis	serpine2-like	XP_003218312.1
Lizards&snakes	Anolis carolinensis	serpine3-like	XP_016850740.1
Lizards&snakes	Anolis carolinensis	serpini1-like	XP_003218193.1
Lizards&snakes	Gekko japonicus	pai-1-like	XP_015270345.1
Lizards&snakes	Gekko japonicus	pai-2-like	XP_015278262.1
Lizards&snakes	Gekko japonicus	serpine2-like	XP_015273118.1
Lizards&snakes	Gekko japonicus	serpine3-like	XP_015284538.1
Lizards&snakes	Gekko japonicus	serpini1-like	XP_015284945.1
Lizards&snakes	Protobothrops mucrosquamatus	pai-1-like	XP_015668681.1
Lizards&snakes	Protobothrops mucrosquamatus	pai-2-like	XP_015685053.1
Lizards&snakes	Protobothrops mucrosquamatus	serpine2-like	XP_015674505.1
Lizards&snakes	Protobothrops mucrosquamatus	serpine3-like	XP_015678033.1
Lizards&snakes	Protobothrops mucrosquamatus	serpini1-like	XP_015677649.1
Lizards&snakes	Python bivittatus	pai-1-like	XP_007440468.1
Lizards&snakes	Python bivittatus	pai-2-like	XP_007443509.1
Lizards&snakes	Python bivittatus	serpine2-like	XP_007441401.1
Lizards&snakes	Python bivittatus	serpine3-like	XP_015744487.1
Lizards&snakes	Python bivittatus	serpini1-like	XP_007437995.1
Lizards&snakes	Thamnophis sirtalis	pai-1-like	XP_013925382.1
Lizards&snakes	Thamnophis sirtalis	serpine2-like	XP_013915447.1
Lizards&snakes	Thamnophis sirtalis	serpini1-like	XP_013926457.1
Turtles	Chelonia mydas	serpine2-like	XP_007058240.1
Turtles	Chelonia mydas	serpine3-like	XP_007068129.1
Turtles	Chelonia mydas	serpini1-like	EMP39840.1
Turtles	Chrysemis picta	pai-1-like	XP_005314509.1
Turtles	Chrysemis picta	pai-2-like	XP_005307133.1
Turtles	Chrysemis picta	serpine2-like	XP_005282604.1
Turtles	Chrysemis picta	serpine3-like	XP_008166376.1
Turtles	Chrysemis picta	serpini1-like	XP_005299279.1
Turtles	Pelodiscus sinensis	pai-1-like	XP_006118043.1
Turtles	Pelodiscus sinensis	pai-2-like	XP_006115620.1
Turtles	Pelodiscus sinensis	serpine2-like	XP_006124488.1
Turtles	Pelodiscus sinensis	serpine3-like	XP_006124950.1
Turtles	Pelodiscus sinensis	serpini1-like	XP_006127841.1
Turtles	Trachemys scripta	pai-1-like	JW363873.1_m.229997
Turtles	Trachemys scripta	serpine2-like	TR343025_c1_g1_i1_m.133069
Turtles	Trachemys scripta	serpine3-like	JW378674.1_m.209459
Turtles	Trachemys scripta	serpini1-like	TR370148_c6_g4_i2_m.224538
Crocodilian	Alligator mississippiensis	serpine2-like	KYO33850.1
Crocodilian	Alligator mississippiensis	serpine3-like	XP_019346919.1
Crocodilian	Alligator mississippiensis	serpini1-like	XP_019347290.1
Crocodilian	Alligator sinensis	pai-2-like	XP_014376030.1
Crocodilian	Alligator sinensis	serpine2-like	XP_006020810.1
Crocodilian	Alligator sinensis	serpine3-like	XP_006026348.1
Crocodilian	Alligator sinensis	serpini1-like	XP_006018789.1
Crocodilian	Caiman crocodilus	serpine2-like	TRINITY_DN570480_c0_g1_i2_m.96644
Crocodilian	Caiman crocodilus	serpine3-like	TRINITY_DN595729_c2_g3_i17_m.168482
Crocodilian	Crocodilus porosus	pai-2-like	XP_019397876.1
Crocodilian	Crocodilus porosus	serpine2-like	XP_019388611.1
Crocodilian	Crocodilus porosus	serpine3-like	XP_019385528.1
Crocodilian	Crocodilus porosus	serpini1-like	XP_019388235.1
Crocodilian	Gavialis gangeticus	pai-2-like	XP_019377350.1
Crocodilian	Gavialis gangeticus	serpine2-like	XP_019359193.1
Crocodilian	Gavialis gangeticus	serpine3-like	XP_019380088.1
Crocodilian	Gavialis gangeticus	serpini1-like	XP_019358794.1
Birds	Acanthisitta chloris	serpine2-like	Ach_R008544
Birds	Acanthisitta chloris	serpine3-like	Ach_R013332
Birds	Acanthisitta chloris	serpini1-like	Ach_R003608
Birds	Anas platyrhynchos	serpine2-like	Apl_R003617
Birds	Anas platyrhynchos	serpine3-like	Apl_R002057
Birds	Anas platyrhynchos	serpini1-like	Apl_R015014
Birds	Antrostomus carolinensis	serpine2-like	Cca_R000762
Birds	Antrostomus carolinensis	serpine3-like	Cca_R014114
Birds	Antrostomus carolinensis	serpini1-like	Cca_R003183
Birds	Apaloderma vittatum	pai-2-like	Avi_R009724
Birds	Apaloderma vittatum	serpine2-like	Avi_R007573
Birds	Apaloderma vittatum	serpine3-like	Avi_R008134
Birds	Apaloderma vittatum	serpini1-like	Avi_R010508
Birds	Aptenodytes forsteri	serpine2-like	Afo_R004139
Birds	Aptenodytes forsteri	serpine3-like	Afo_R003085
Birds	Aptenodytes forsteri	serpini1-like	Afo_R003940
Birds	Balearica regulorum	serpine2-like	Bre_R010334
Birds	Balearica regulorum	serpine3-like	Bre_R010816
Birds	Balearica regulorum	serpini1-like	Bre_R011618
Birds	Buceros rhinoceros	pai-2-like	Brh_R002812
Birds	Buceros rhinoceros	serpine2-like	Brh_R003392
Birds	Buceros rhinoceros	serpine3-like	Brh_R007484
Birds	Buceros rhinoceros	serpini1-like	Brh_R003144
Birds	Calypte anna	serpine2-like	Aan_R010195
Birds	Calypte anna	serpine3-like	Aan_R006419
Birds	Calypte anna	serpini1-like	Aan_R005159
Birds	Cariama cristata	pai-2-like	Ccr_R010263
Birds	Cariama cristata	serpine2-like	Ccr_R010947
Birds	Cariama cristata	serpine3-like	Ccr_R008624
Birds	Cariama cristata	serpini1-like	Ccr_R011446
Birds	Cathartes aura	serpine3-like	Cau_R011044
Birds	Cathartes aura	serpini1-like	Cau_R001685
Birds	Chaetura pelagica	pai-2-like	Cpe_R000542
Birds	Chaetura pelagica	serpine2-like	Cpe_R004774
Birds	Chaetura pelagica	serpine3-like	Cpe_R007736
Birds	Chaetura pelagica	serpini1-like	Cpe_R007928
Birds	Charadrius vociferus	serpine2-like	Cvo_R014077
Birds	Charadrius vociferus	serpine3-like	Cvo_R006563
Birds	Charadrius vociferus	serpini1-like	Cvo_R000573
Birds	Chlamydotis macqueenii	pai-2-like	Cun_R012864
Birds	Chlamydotis macqueenii	serpine2-like	Cun_R005376
Birds	Chlamydotis macqueenii	serpine3-like	Cun_R011029
Birds	Chlamydotis macqueenii	serpini1-like	Cun_R003360
Birds	Colius striatus	serpine2-like	Cst_R007066
Birds	Colius striatus	serpine3-like	Cst_R001690
Birds	Colius striatus	serpini1-like	Cst_R003412
Birds	Corvus brachyrhynchos	serpine2-like	Cbr_R002532
Birds	Corvus brachyrhynchos	serpine3-like	Cbr_R005130
Birds	Corvus brachyrhynchos	serpini1-like	Cbr_R012488
Birds	Cuculus canorus	pai-2-like	Cca_R003458
Birds	Cuculus canorus	serpine2-like	Cca_R004564
Birds	Cuculus canorus	serpine3-like	Cca_R010276
Birds	Cuculus canorus	serpini1-like	Cca_R002790
Birds	Egretta garzetta	pai-2-like	Ega_R006479
Birds	Egretta garzetta	serpine2-like	Ega_R002918
Birds	Egretta garzetta	serpine3-like	Ega_R009228
Birds	Egretta garzetta	serpini1-like	Ega_R004833
Birds	Eurypyga helias	serpine2-like	Ehe_R002183
Birds	Eurypyga helias	serpine3-like	Ehe_R013348
Birds	Eurypyga helias	serpini1-like	Ehe_R000741
Birds	Falcons peregrine	serpine2-like	ENSMGAP00000018441
Birds	Falcons peregrine	serpine3-like	peregrine_GLEAN_10008998
Birds	Falcons peregrine	serpini1-like	peregrine_GLEAN_10004213
Birds	Fulmarus glacialis	serpine2-like	Fgl_R010756
Birds	Fulmarus glacialis	serpine3-like	Fgl_R001783
Birds	Fulmarus glacialis	serpini1-like	Fgl_R012686
Birds	Gallus gallus	pai-2-like	ENSGALT00000020982
Birds	Gallus gallus	serpine2-like	GALT00000008246
Birds	Gallus gallus	serpine3-like	GALT00000027487
Birds	Gallus gallus	serpini1-like	GALT00000015416
Birds	Gavia stellata	serpine2-like	Gst_R011442
Birds	Gavia stellata	serpine3-like	Gst_R009864
Birds	Gavia stellata	serpini1-like	Gst_R002860
Birds	Geospiza fortis	serpine2-like	Gfo_R008886
Birds	Geospiza fortis	serpine3-like	Gfo_R005727
Birds	Geospiza fortis	serpini1-like	Gfo_R004544
Birds	Haliaeetus albicilla	pai-2-like	Hal_R011285
Birds	Haliaeetus albicilla	serpine2-like	Hal_R007800
Birds	Haliaeetus albicilla	serpine3-like	Hal_R001831
Birds	Haliaeetus albicilla	serpini1-like	Hal_R013730
Birds	Haliaeetus leucocephalus	pai-2-like	Hle_R003822
Birds	Haliaeetus leucocephalus	serpine2-like	Hle_R002409
Birds	Haliaeetus leucocephalus	serpine3-like	Hle_R000224
Birds	Haliaeetus leucocephalus	serpini1-like	Hle_R015271
Birds	Leptosomus discolor	serpine2-like	Ldi_R008187
Birds	Leptosomus discolor	serpine3-like	Ldi_R014475
Birds	Leptosomus discolor	serpini1-like	Ldi_R012656
Birds	Manacus vitellinus	pai-2-like	Mvi_R003898
Birds	Manacus vitellinus	serpine2-like	Mvi_R007882
Birds	Manacus vitellinus	serpine3-like	Mvi_R002023
Birds	Manacus vitellinus	serpini1-like	Mvi_R005424
Birds	Meleagris gallopavo	pai-2-like	Mga_R009688
Birds	Meleagris gallopavo	serpine2-like	Mga_R003132
Birds	Meleagris gallopavo	serpine3-like	Mga_R002044
Birds	Meleagris gallopavo	serpini1-like	Mga_R003339
Birds	Merops nubicus	serpine2-like	Mnu_R003432
Birds	Merops nubicus	serpine3-like	Mnu_R010020
Birds	Merops nubicus	serpini1-like	Mnu_R007185
Birds	Mesitornis unicolor	serpine2-like	Mun_R003667
Birds	Mesitornis unicolor	serpine3-like	Mun_R003011
Birds	Mesitornis unicolor	serpini1-like	Mun_R013179
Birds	Nestor notabilis	serpine2-like	Nno_R000395
Birds	Nestor notabilis	serpine3-like	Nno_R011540
Birds	Nestor notabilis	serpini1-like	Nno_R007368
Birds	Nipponia nippon	serpine2-like	Nni_R007322
Birds	Nipponia nippon	serpine3-like	Nni_R016149
Birds	Nipponia nippon	serpini1-like	Nni_R010212
Birds	Pelecanus crispus	serpine2-like	Pcr_R010953
Birds	Pelecanus crispus	serpini1-like	Pcr_R002432
Birds	Phaethon lepturus	serpine2-like	Ple_R006256
Birds	Phaethon lepturus	serpini1-like	Ple_R001998
Birds	Phalacrocorax carbo	serpine2-like	Pca_R003600
Birds	Phalacrocorax carbo	serpine3-like	Pca_R002074
Birds	Phalacrocorax carbo	serpini1-like	Pca_R012775
Birds	Phoenicopterus ruber	pai-2-like	Pru_R012303
Birds	Phoenicopterus ruber	serpine2-like	Pru_R004276
Birds	Phoenicopterus ruber	serpine3-like	Pru_R005252
Birds	Phoenicopterus ruber	serpini1-like	Pru_R003339
Birds	Picoides pubescens	pai-2-like	Ppu_R011525
Birds	Picoides pubescens	serpine2-like	Ppu_R002556
Birds	Picoides pubescens	serpine3-like	Ppu_R001361
Birds	Picoides pubescens	serpini1-like	Ppu_R003264
Birds	Podiceps cristatus	serpine2-like	Pcr_R007401
Birds	Podiceps cristatus	serpine3-like	Pcr_R003014
Birds	Podiceps cristatus	serpini1-like	Pcr_R012091
Birds	Pterocles gutturalis	pai-2-like	Pgu_R008280
Birds	Pterocles gutturalis	serpine2-like	Pgu_R006276
Birds	Pterocles gutturalis	serpine3-like	Pgu_R013545
Birds	Pterocles gutturalis	serpini1-like	Pgu_R001018
Birds	Pygoscelis adeliae	serpine2-like	Pad_R003074
Birds	Pygoscelis adeliae	serpine3-like	Pad_R007978
Birds	Pygoscelis adeliae	serpini1-like	Pad_R005341
Birds	Struthio camelus	serpine2-like	Sca_R000829
Birds	Struthio camelus	serpine3-like	Sca_R012939
Birds	Struthio camelus	serpini1-like	Sca_R007936
Birds	Taeniopygia guttata	serpine2-like	ENSTGUT00000008299
Birds	Taeniopygia guttata	serpine3-like	ENSTGUT00000012600
Birds	Taeniopygia guttata	serpini1-like	ENSTGUT00000011541
Birds	Tauraco erythrolophus	pai-2-like	Ter_R007692
Birds	Tauraco erythrolophus	serpine2-like	Ter_R011345
Birds	Tauraco erythrolophus	serpine3-like	Ter_R003895
Birds	Tauraco erythrolophus	serpini1-like	Ter_R007873
Birds	Tinamus guttatus	pai-2-like	Tma_R012751
Birds	Tinamus guttatus	serpine2-like	Tma_R007837
Birds	Tinamus guttatus	serpine3-like	Tma_R003057
Birds	Tinamus guttatus	serpini1-like	Tma_R001715
Birds	Tyto alba	pai-2-like	Tal_R001729
Birds	Tyto alba	serpine2-like	Tal_R001881
Birds	Tyto alba	serpine3-like	Tal_R007983
Birds	Tyto alba	serpini1-like	Tal_R012388
Mammals	Bos taurus	pai-1-like	P13909.1
Mammals	Bos taurus	pai-2-like	NP_001179008.1
Mammals	Homo sapiens	pai-1	NP_000593.1
Mammals	Homo sapiens	pai-2	NP_002566.1
Mammals	Homo sapiens	serpine2	XP_005246698.1
Mammals	Homo sapiens	serpine3	NP_001094790.1
Mammals	Homo sapiens	serpini1	NP_005016.1
Mammals	Macaca mulatta	pai-1-like	XP_001107647.1
Mammals	Macaca mulatta	pai-2-like	XP_014977642.1
Mammals	Monodelphis domestica	pai-1-like	XP_001371327.2
Mammals	Monodelphis domestica	pai-2-like	XP_007486936.1
Mammals	Mus musculus	pai-1-like	P22777.1
Mammals	Mus musculus	pai-2-like	XP_011246244.1
Mammals	Mustela putorius	pai-1-like	AES06340.1
Mammals	Mustela putorius	pai-2-like	XP_012908233.1
Mammals	Ornithorhynchus anatinus	pai-1-like	XP_001519685.2
Mammals	Ornithorhynchus anatinus	pai-2-like	XP_001514003.3
Mammals	Ovis aries	pai-1-like	NP_001167585.1
Mammals	Ovis aries	pai-2-like	XP_012024747.1
Mammals	Pan troglodytes	pai-1-like	XP_527841.3
Mammals	Pan troglodytes	pai-2-like	XP_016789335.1
Mammals	Sarcophilus harrisii	pai-1-like	XP_012404251.1
Mammals	Sarcophilus harrisii	pai-2-like	XP_012396681.1

## Sheet: VN
Animal group	Species	Orthologue	Identifier
Cartilaginous fishes	Callorhinchus milii	vtn-like	AFP03355.1
Cartilaginous fishes	Scyliorhinus canicula	vtn-like	Contig68192_m.94937
Cartilaginous fishes	Squalus acanthias	vtn-like	TR201384_c0_g1_i1_m.90684
Bony fishes	Cyprinus carpio	vna-like	KTF93462.1
Bony fishes	Danio rerio	vna-like	NP_001018508.1
Bony fishes	Fundulus heteroclitus	vna-like	JAQ32446.1
Bony fishes	Lates calcarifer	vna-like	XP_018542750.1
Bony fishes	Sinocyclocheilus anshuiensis	vna-like	XP_016337027.1
Bony fishes	Cyprinus carpio	vnb-like	XP_018953599.1
Bony fishes	Danio rerio	vnb-like	AAI50466.1
Bony fishes	Fundulus heteroclitus	vnb-like	JAQ59536.1
Bony fishes	Lates calcarifer	vnb-like	XP_018547330.1
Bony fishes	Pangasius hypophthalmus	vnb-like	TR190440_c3_g4_i3_m.230980
Bony fishes	Sinocyclocheilus anshuiensis	vnb-like	XP_016363318.1
Lobe-finned fishes	Latimeria chalumnae	vtn-like	XP_006011054.1
Lobe-finned fishes	Latimeria menadoensis	vtn-like	GAPS01035536.1_m.73583
Lobe-finned fishes	Protopterus sp	vtn-like	TR426850_c0_g2_i1_m.439189
Amphibians	Ambystoma mexicanum	vtn-like	GFBM010470265.1_m.358926
Amphibians	Bufotes viridis	vtn-like	GDRL01060694.1_m.63378
Amphibians	Hynobius chinensis	vtn-like	GAQK01003777.1_m.12961
Amphibians	Nanorana parkeri	vtn-like	XP_018412621.1
Amphibians	Rana catesbeiana	vtn-like	GDDO01048131.1_m.207338
Amphibians	Rhinella marina	vtn-like	comp86536_c0_seq1_m.49523_peptide97620
Amphibians	Tylototriton wenxianensiss	vtn-like	GESS01025820.1_m.73274
Amphibians	Xenopus laevis	vtn-like	NP_001184010.1
Amphibians	Xenopus tropicalis	vtn-like	AAI57306.1
Lizards&snakes	Anolis carolinensis	vtn-like	XP_003227312.1
Lizards&snakes	Gekko japonicus	vtn-like	XP_015277378.1
Lizards&snakes	Protobothrops mucrosquamatus	vtn-like	XP_015681806.1
Lizards&snakes	Python bivittatus	vtn-like	XP_007441717.1
Turtles	Chelonia mydas	vtn-like	EMP37815.1
Turtles	Chrysemis picta	vtn-like	XP_008176184.1
Turtles	Pelodiscus sinensis	vtn-like	XP_006118079.1
Turtles	Trachemys scripta	vtn-like	TR350140_c0_g1_i2_m.141446
Crocodilians	Alligator mississippiensis	vtn-like	XP_019341207.1
Crocodilians	Alligator sinensis	vtn-like	XP_014379769.1
Crocodilians	Caiman crocodilus	vtn-like	TRINITY_DN591275_c0_g1_i2_m.134184
Crocodilians	Crocodilus porosus	vtn-like	XP_019401394.1
Crocodilians	Gavialis gangeticus	vtn-like	XP_019366822.1
Birds	Acanthisitta chloris	vtn-like	Ach_R005119
Birds	Anas platyrhynchos	vtn-like	Apl_R002388
Birds	Antrostomus carolinensis	vtn-like	Cca_R008716
Birds	Apaloderma vittatum	vtn-like	Avi_R006917
Birds	Aptenodytes forsteri	vtn-like	Afo_R013481
Birds	Balearica regulorum	vtn-like	Bre_R005687
Birds	Buceros rhinoceros	vtn-like	Brh_R004856
Birds	Calypte anna	vtn-like	Aan_R003511
Birds	Cariama cristata	vtn-like	Ccr_R006608
Birds	Chaetura pelagica	vtn-like	Cpe_R013462
Birds	Charadrius vociferus	vtn-like	Cvo_R012412
Birds	Chlamydotis macqueenii	vtn-like	Cun_R008611
Birds	Colius striatus	vtn-like	Cst_R000532
Birds	Corvus brachyrhynchos	vtn-like	Cbr_R016458
Birds	Cuculus canorus	vtn-like	Cca_R012193
Birds	Egretta garzetta	vtn-like	Ega_R000671
Birds	Eurypyga helias	vtn-like	Ehe_R004296
Birds	Falcons peregrine	vtn-like	peregrine_GLEAN_10010036
Birds	Fulmarus glacialis	vtn-like	Fgl_R007312
Birds	Gallus gallus	vtn-like	GALT00000005678
Birds	Geospiza fortis	vtn-like	Gfo_R011436
Birds	Haliaeetus leucocephalus	vtn-like	Hle_R011252
Birds	Leptosomus discolor	vtn-like	Ldi_R009389
Birds	Manacus vitellinus	vtn-like	Mvi_R015143
Birds	Meleagris gallopavo	vtn-like	Mga_R007776
Birds	Merops nubicus	vtn-like	Mnu_R008040
Birds	Mesitornis unicolor	vtn-like	Mun_R009468
Birds	Nestor notabilis	vtn-like	Nno_R004227
Birds	Nipponia nippon	vtn-like	Nni_R014772
Birds	Phaethon lepturus	vtn-like	Ple_R005948
Birds	Phoenicopterus ruber	vtn-like	Pru_R004578
Birds	Picoides pubescens	vtn-like	Ppu_R007416
Birds	Pygoscelis adeliae	vtn-like	Pad_R011834
Birds	Struthio camelus	vtn-like	Sca_R000556
Birds	Taeniopygia guttata	vtn-like	ENSTGUT00000006172
Birds	Tauraco erythrolophus	vtn-like	Ter_R008392
Birds	Tinamus guttatus	vtn-like	Tma_R008316
Mammals	Bos taurus	vtn-like	NP_001030222.1
Mammals	Macaca mulatta	vtn-like	EHH24628.1
Mammals	Monodelphis domestica	vtn-like	XP_007485655.1
Mammals	Mus musculus	vtn-like	P29788.2
Mammals	Mustela putorius	vtn-like	XP_004747069.1
Mammals	Ornithorhynchus anatinus	vtn-like	XP_007662853.1
Mammals	Ovis aries	vtn-like	XP_004013271.1
Mammals	Pan troglodytes	vtn-like	XP_001146856.1
Mammals	Sarcophilus harrisii	vtn-like	XP_003770073.1

## Sheet: uPAR-like&3LU
Animal group	Species	Orthologue	Identifier
Cartilaginous fishes	callorhinchus milii	10-10-uPAR-like	XP_007910493.1
Cartilaginous fishes	scyliorhinus canicula	10-10-uPAR-like	Contig94016_m.128942
Cartilaginous fishes	squalus acanthias	10-10-uPAR-like	TR218519_c0_g2_i1_m.179456
Bony fishes	cyprinus carpio	10-10-uPAR-like	XP_018930883.1
Bony fishes	cyprinus carpio	pinlyp	KTF73612.1
Bony fishes	danio rerio	10-10-uPAR-like	XP_002665293.1
Bony fishes	fundulus heteroclitus	10-10-uPAR-like	XP_012710977.1
Bony fishes	fundulus heteroclitus	pinlyp	JAR80560.1
Bony fishes	lates calcarifer	10-10-10-uPAR-like	XP_018542921.1
Bony fishes	lates calcarifer	pinlyp	XP_018543723.1
Bony fishes	polypterus senegalus	pinlyp	comp16546_c0_seq1_m.12538
Bony fishes	sinocyclocheilus anshuiensis	10-10-uPAR-like	XP_016325588.1
Lobe-finned fishes	latimeria chalumnae	10-10-uPAR-like	XP_014352736.1
Lobe-finned fishes	latimeria menadoensis	10-10-uPAR-like	GAPS01008327.1_m.17551
Lobe-finned fishes	protopterus sps	10-10-10-uPAR-like	TR405621_c0_g1_i1_m.261530
Lobe-finned fishes	protopterus sps	10-10-10-3LU	TR390300_c0_g1_i3_m.204585
Lobe-finned fishes	protopterus sps	pinlyp	TR377274_c0_g1_i1_m.179263
Amphibians	ambystoma mexicanum	8-8-10-uPAR-like	comp40346_c0_seq1_m.164750
Amphibians	ambystoma mexicanum	10-10-11b-3LU	comp36313_c0_seq1_m.103115
Amphibians	ambystoma mexicanum	10-10-11a-3LU	comp38220_c0_seq2_m.124198
Amphibians	ambystoma mexicanum	lypd3-like	GFBM010780106.1_m.853711
Amphibians	ambystoma mexicanum	pinlyp-like	GFBM010726400.1_m.729772
Amphibians	bufotes viridis	pinlyp-like	GDRL01072309.1_m.79463
Amphibians	hynobius chinensis	lypd3-like	GAQK01000457.1_m.1472
Amphibians	hynobius chinensis	pinlyp-like	GAQK01007211.1_m.24502
Amphibians	nanorana parkeri	10-10-10-uPAR-like	XP_018410097.1
Amphibians	nanorana parkeri	lypd3-like	XP_018410102.1
Amphibians	nanorana parkeri	pinlyp-like	XP_018417677.1
Amphibians	rana catesbeiana	pinlyp-like	GDDO01069877.1_m.298574
Amphibians	rhinella marina	pinlyp-like	c26684_g9_i2_m.84715_peptide143079
Amphibians	tylototriton wenxianensiss	10-10-11b-3LU	GESS01000211.1_m.595
Amphibians	tylototriton wenxianensiss	10-10-11a-3LU	GESS01038834.1_m.110134
Amphibians	tylototriton wenxianensiss	8-10-10-long-3LU	GESS01058519.1_m.165879
Amphibians	tylototriton wenxianensiss	lypd3-like	GESS01077746.1_m.220085
Amphibians	tylototriton wenxianensiss	pinlyp-like	GESS01045297.1_m.128543
Amphibians	xenopus laevis	8-10-10-long-3LU	OCT73282.1
Amphibians	xenopus laevis	10-10-11-3LU	XP_018081939.1
Amphibians	xenopus laevis	10-10-10-3LU	OCT73253.1
Amphibians	xenopus laevis	pinlyp-like	XP_018082212.1
Amphibians	xenopus tropicalis	10-10-11-uPAR-like	XP_004916444.1
Amphibians	xenopus tropicalis	lypd3-like	OCA30033.1
Amphibians	xenopus tropicalis	pinlyp-like	XP_002939189.2
Lizards&snakes	anolis carolinensis	8-10-10-uPAR-like	XP_016850278.1
Lizards&snakes	anolis carolinensis	8-10-10-long-3LU	XP_008111996.1
Lizards&snakes	anolis carolinensis	lypd3-like	XP_008111998.1
Lizards&snakes	gekko japonicus	8-10-10-uPAR-like	XP_015272931.1
Lizards&snakes	gekko japonicus	lypd3-like	XP_015261137.1
Lizards&snakes	gekko japonicus	pinlyp	XP_015268600.1
Lizards&snakes	protobothrops mucrosquamatus	8-10-10-uPAR-like	XP_015684538.1
Lizards&snakes	protobothrops mucrosquamatus	lypd3-like	XP_015684517.1
Lizards&snakes	protobothrops mucrosquamatus	pinlyp	XP_015670169.1
Lizards&snakes	python bivittatus	8-10-10-uPAR-like	XP_007435293.1
Lizards&snakes	python bivittatus	8-10-10-long-3LU	XP_007435292.1
Lizards&snakes	python bivittatus	10-8-10-3LU	XP_007427343.1
Lizards&snakes	python bivittatus	lypd3-like	XP_007435296.1
Lizards&snakes	python bivittatus	pinlyp	XP_007431185.1
Lizards&snakes	thamnophis sirtalis	lypd3-like	XP_013914466.1
Lizards&snakes	thamnophis sirtalis	pinlyp	XP_013931821.1
Turtles	chelonia mydas	lypd3-like	XP_007071370.1
Turtles	chelonia mydas	pinlyp-like	EMP42220.1
Turtles	chrysemis picta	lypd3-like	XP_005312362.1
Turtles	chrysemis picta	pinlyp-like	XP_008175735.1
Turtles	pelodiscus sinensis	lypd3-like	XP_014432275.1
Turtles	pelodiscus sinensis	pinlyp-like	XP_014433833.1
Turtles	trachemys scripta	8-10-10-uPAR-like	JW442865.1_m.104060
Turtles	trachemys scripta	lypd3-like	JW430341.1_m.128523
Turtles	trachemys scripta	pinlyp-like	JW472259.1_m.37934
Crocodilians	alligator mississipiensis	8-10-10-uPAR-like	XP_019347428.1
Crocodilians	alligator mississipiensis	10-8-10-3LU	XP_019342558.1
Crocodilians	alligator mississipiensis	8-10-10-3LU	XP_014450215.2
Crocodilians	alligator mississipiensis	lypd3-like	XP_014450222.1
Crocodilians	alligator mississipiensis	pinlyp-like	XP_019351670.1
Crocodilians	alligator sinensis	lypd3-like	XP_014380562.1
Crocodilians	alligator sinensis	pinlyp-like	XP_014382632.1
Crocodilians	caiman crocodilus	pinlyp-like	TRINITY_DN603160_c0_g1_i1_m.317059
Birds	Antrostomus carolinensis	pinlyp-like	Cca_R014576
Birds	Apaloderma vittatum	pinlyp-like	Avi_R010886
Birds	Aptenodytes forsteri	pinlyp-like	Afo_R007344
Birds	Balearica regulorum	pinlyp-like	Bre_R011973
Birds	Buceros rhinoceros	pinlyp-like	Brh_R003389
Birds	Calypte anna	pinlyp-like	Aan_R014596
Birds	Cariama cristata	pinlyp-like	Ccr_R013602
Birds	Cathartes aura	pinlyp-like	Cau_R005824
Birds	Chaetura pelagica	pinlyp-like	Cpe_R011659
Birds	Charadrius vociferus	pinlyp-like	Cvo_R013356
Birds	Chlamydotis macqueenii	pinlyp-like	Cun_R001080
Birds	Colius striatus	pinlyp-like	Cst_R010716
Birds	Corvus brachyrhynchos	pinlyp-like	Cbr_R002709
Birds	Cuculus canorus	pinlyp-like	Cca_R014903
Birds	Eurypyga helias	pinlyp-like	Ehe_R010846
Birds	Falcons peregrine	pinlyp-like	peregrine_GLEAN_10006433
Birds	Fulmarus glacialis	pinlyp-like	Fgl_R012622
Birds	Gallus gallus	pinlyp-like	GALT00000028225
Birds	Gavia stellata	pinlyp-like	Gst_R002220
Birds	Geospiza fortis	pinlyp-like	Gfo_R012270
Birds	Haliaeetus albicilla	pinlyp-like	Hal_R001242
Birds	Haliaeetus leucocephalus	pinlyp-like	Hle_R015682
Birds	Leptosomus discolor	pinlyp-like	Ldi_R001472
Birds	Meleagris gallopavo	pinlyp-like	Mga_R015521
Birds	Merops nubicus	pinlyp-like	Mnu_R012420
Birds	Mesitornis unicolor	pinlyp-like	Mun_R009242
Birds	Nestor notabilis	pinlyp-like	Nno_R011248
Birds	Nipponia nippon	pinlyp-like	Nni_R005735
Birds	Pelecanus crispus	pinlyp-like	Pcr_R011499
Birds	Phaethon lepturus	pinlyp-like	Ple_R004813
Birds	Phalacrocorax carbo	pinlyp-like	Pca_R003084
Birds	Phoenicopterus ruber	pinlyp-like	Pru_R008246
Birds	Picoides pubescens	pinlyp-like	Ppu_R004329
Birds	Podiceps cristatus	pinlyp-like	Pcr_R001529
Birds	Pterocles gutturalis	pinlyp-like	Pgu_R005515
Birds	Pygoscelis adeliae	pinlyp-like	Pad_R013412
Birds	Struthio camelus	pinlyp-like	Sca_R007591
Birds	Taeniopygia guttata	pinlyp-like	ENSTGUT00000001730
Birds	Tauraco erythrolophus	pinlyp-like	Ter_R005776
Birds	Tinamus guttatus	pinlyp-like	Tma_R006985
Birds	Tyto alba	pinlyp-like	Tal_R006686
Birds	Acanthisitta chloris	pinlyp-like	Ach_R002420
Mammals	bos taurus	8-10-10-uPAR-like	Q05588.1
Mammals	bos taurus	lypd3-like	NP_001076888.1
Mammals	bos taurus	pinlyp	XP_015323027.1
Mammals	bos taurus	cd177	NP_001092625.1
Mammals	homo sapiens	8-10-10-uPAR	NP_002650.1
Mammals	homo sapiens	pinlyp	A6NC86.3
Mammals	macaca mulatta	8-10-10-uPAR-like	XP_014979645.1
Mammals	macaca mulatta	lypd3-like	XP_001102229.1
Mammals	macaca mulatta	pinlyp	XP_014979643.1
Mammals	macaca mulatta	cd177	XP_014979636.1
Mammals	monodelphis domestica	lypd3-like	XP_007506110.1
Mammals	monodelphis domestica	pinlyp	XP_007505565.1
Mammals	mus musculus	8-10-10-uPAR-like	P35456.1
Mammals	mus musculus	lypd3-like	Q91YK8.1
Mammals	mus musculus	pinlyp	Q9CQD7.1
Mammals	mus musculus	cd177	XP_011248990.1
Mammals	mustela putorius	8-10-10-uPAR-like	XP_004767752.2
Mammals	mustela putorius	lypd3-like	XP_004767766.1
Mammals	mustela putorius	pinlyp	XP_004767761.1
Mammals	mustela putorius	cd177	XP_004767771.1
Mammals	ornithorhynchus anatinus	pinlyp	XP_007661974.1
Mammals	ovis aries	8-10-10-uPAR-like	XP_012044906.1
Mammals	ovis aries	lypd3-like	XP_012017990.1
Mammals	ovis aries	pinlyp	XP_014955515.1
Mammals	ovis aries	cd177	XP_014955506.1
Mammals	pan troglodytes	8-10-10-uPAR-like	Q9GK80.1
Mammals	pan troglodytes	lypd3-like	XP_512715.2
Mammals	pan troglodytes	pinlyp	XP_009434034.1
Mammals	pan troglodytes	cd177	XP_009433997.2
Mammals	sarcophilus harrisii	pinlyp	XP_012402161.1
Mammals	sarcophilus harrisii	cd177	XP_012402173.1
