# Supplementary material for: Origin and diversification of the plasminogen activation system among chordates
Source: BMC Evol Biol. 2019 Jan 17;19:27. doi: 10.1186/s12862-019-1353-z (PMC6337849; doi:10.1186/s12862-019-1353-z)
Supplement: Supplementary file 3 — Unrooted maximum-likelihood phylogenetic tree with bootstrap values of the PLG and the PLG-activator group members identified in chordate species analysed. (TXT 47 kb) [file 12862_2019_1353_MOESM3_ESM.txt]

(plg-like_oikopleura_dioica:1.27442799400570327961,(SVH-1_C_elegans:2.60751420213807261206,(((((((hgfac-like_protopterus_sps:0.51104292214266744399,(((hgfac-like-2_rana_catesbeiana:0.35096537097447644271,hgfac-like-2_rhinella_marina:0.19582537582066353310)97:0.21419580083261480219,hgfac-like-2_xenopus_tropicalis:0.28272873972588624669)95:0.22326116881366320222,(((hgfac-like-2_gekko_japonicus:0.39429270311835717955,(hgfac-like-2_chrysemis_picta:0.31801593341477285559,(hgfac-like-2_caiman_crocodilus:0.05084867625870414382,hgfac-like-2_alligator_mississipiensis:0.02442848007739885016)100:0.47066562392787980595)62:0.11795208831763032142)78:0.17262039346848634391,(((hgfac-like-2_mus_musculus:0.13403289532233828019,((hgfac-like-2_pan_troglodytes:0.01080632319355175584,hgfac-like-2_homo_sapiens:0.00000100000050002909)98:0.02341131629705445541,hgfac-like-2_macaca_mulatta:0.02182987396416246478)100:0.12231620269377811716)88:0.08669476326756261897,(hgfac-like-2_mustela_putorius:0.16000998823133000259,(hgfac-like-2_ovis_aries:0.01465301172316207587,hgfac-like-2_bos_taurus:0.04112263651285322230)100:0.15994043449180139760)45:0.04354911365367743203)100:0.24630618392502381941,hgfac-like-2_monodelphis_domestica:0.33767613868964257984)100:0.40248722454025709361)74:0.13967872465926722825,(hgfac-like-2_ambystoma_mexicanum:0.25171237006626295818,hgfac-like-2_tylototriton_wenxianensis:0.15680102295119888178)100:0.29563023549030881254)51:0.08268616147400942307)92:0.40571905470437086283)87:0.25355968896262798262,((hgfac-like_anolis_carolinensis:0.20342338309310484257,(hgfac-like_gekko_japonicus:0.19943777749690175249,(hgfac-like_python_bivittatus:0.15395183006475876564,hgfac-like_protobothrops_mucrosquamatus:0.60445220157820367390)87:0.20031453234687868203)64:0.06634864319602301608)94:0.14623813673052771245,(((hgfac-like_pelodiscus_sinensis:0.15976303961194479597,((hgfac-like_chrysemis_picta:0.01183191647906774863,hgfac-like_trachemys_scripta:0.00000100000050002909)100:0.06062568577372222378,hgfac-like_chelonia_mydas:0.03212618392681749341)91:0.02912589795742596618)92:0.12413610865645488546,(((hgfac-like_gavialis_gangeticus:0.00000100000050002909,hgfac-like_crocodylus_porosus:0.06369198227698391612)89:0.02290534791669491740,(hgfac-like_alligator_mississipiensis:0.00000100000050002909,hgfac-like_caiman_crocodilus:0.02058248199988248206)95:0.05022695063122621650)98:0.16836725836221655417,((hgfac-like_monodelphis_domestica:0.14928751270492840453,(hgfac-like_mus_musculus:0.05779828970645204539,((hgfac-like_pan_troglodytes:0.00000100000050002909,hgfac-like_macaca_mulatta:0.04103362113741165079)99:0.07627036423437315305,((hgfac-like_ovis_aries:0.01015582341906434011,hgfac-like_bos_taurus:0.00000100000050002909)97:0.02026801840732326762,hgfac-like_mustela_putorius:0.37574354913739205220)74:0.01392854043938559702)55:0.03679127218504302937)100:0.33063749710631912260)62:0.12843198035553113345,(((hgfac-like_ambystoma_mexicanum:0.17817326895300608647,hgfac-like_tylototriton_wenxianensis:0.28079183313141231615)97:0.33870268445423229453,(((hgfac-like_nanorana_parkeri:0.16022485844539510746,hgfac-like_rana_catesbeiana:0.06715287440654492401)100:0.18833092556192798650,(hgfac-like_bufotes_viridis:0.12730264441213545723,hgfac-like_rhinella_marina:0.03026690876201346483)99:0.18090415421508726501)96:0.15312642609531323945,(hgfac-like_xenopus_laevis:0.09299163876616770019,hgfac-like_xenopus_tropicalis:0.06477430094005888483)100:0.23182163813400757935)80:0.06754425878695959062)72:0.18760426312219760647,((hgfac-like_squalus_acanthias:0.24614267705813810960,hgfac-like_scyliorhinus_canicula:0.24457589393833442659)100:0.52570220906849174369,((hgfac-like-2_protopterus_sps:0.45534677310290150309,((hgfac-like_fundulus_heteroclitus:0.30836473142680725923,hgfac-like_lates_calcarifer:0.08966442623192413808)98:0.23828606821199416199,(hgfac-like_sinocyclocheilus_anshuiensis:0.13383776717357703800,hgfac-like_danio_rerio:0.45485321073036882877)99:0.47703637937876169905)99:0.58005074496722441868)21:0.00000100000050002909,hgfac-like_latimeria_menadoensis:0.63153386459725657787)23:0.08696797540134840188)13:0.08610389257590965462)17:0.12312485243599177731)5:0.03865500298298311932)3:0.01621262929374514897)7:0.02156237171480936132,((hgfac-like_Haliaeetus_albicilla:0.00000100000050002909,hgfac-like_Haliaeetus_leucocephalus:0.21343198303579571928)96:0.02914056322621061054,(hgfac-like_Leptosomus_discolor:0.04188850821320801165,(((hgfac-like_Chlamydotis_macqueenii:0.02016542703711038734,(hgfac-like_Picoides_pubescens:0.12645212365469896132,(hgfac-like_Cuculus_canorus:0.04153229474190332782,hgfac-like_Nipponia_nippon:0.05125348976096751746)16:0.00000100000050002909)1:0.00000100000050002909)2:0.00000100000050002909,((hgfac-like_Falcons_peregrine:0.01002297633633547624,hgfac-like_Phaethon_lepturus:0.00000100000050002909)27:0.01001127452379893187,(((((hgfac-like_Eurypyga_helias:0.06132683433785450500,(hgfac-like_Chaetura_pelagica:0.05922098683863388779,hgfac-like_Calypte_anna:0.02979281331935073815)34:0.01297156380567883460)11:0.01013815275843223292,hgfac-like_Antrostomus_carolinensis:0.00000100000050002909)5:0.00997634096688499936,(hgfac-like_Buceros_rhinoceros:0.04165050738938041314,((hgfac-like_Merops_nubicus:0.05166709616847677683,hgfac-like_Phoenicopterus_ruber:0.07755097370178783145)14:0.00000100000050002909,(hgfac-like_Nestor_notabilis:0.08206120699273047880,(((hgfac-like_Taeniopygia_guttata:0.00000100000050002909,(hgfac-like_Corvus_brachyrhynchos:0.03084067716914577761,hgfac-like_Geospiza_fortis:0.01027793299223021470)48:0.01328742999638387115)68:0.02726333413143647300,hgfac-like_Manacus_vitellinus:0.04235616298814481179)80:0.04192829256633130719,hgfac-like_Tauraco_erythrolophus:0.12828274689821814181)22:0.00932709849239994615)13:0.00998753378791415562)2:0.00000100000050002909)4:0.01005737136249751189)1:0.01010058180466509060,((hgfac-like_Phalacrocorax_carbo:0.05231153185710561704,hgfac-like_Egretta_garzetta:0.01006507224079481073)19:0.00025089710555260944,(((hgfac-like_Balearica_regulorum:0.00000100000050002909,hgfac-like_Gavia_stellata:0.01361008777741212587)20:0.02713153548976462298,hgfac-like_Podiceps_cristatus:0.01031651396432273736)4:0.00000100000050002909,(hgfac-like_Mesitornis_unicolor:0.03012333192956485883,(hgfac-like_Fulmarus_glacialis:0.03036640212760233562,(hgfac-like_Pygoscelis_adeliae:0.01029558452939425411,hgfac-like_Aptenodytes_forsteri:0.00995938476822553001)71:0.01011664036290933766)58:0.01011987819560913882)10:0.00000100000050002909)8:0.00992184934916972780)1:0.00981436102338947326)0:0.00000100000050002909,((hgfac-like_Tyto_alba:0.04053300194593913858,(((hgfac-like_Meleagris_gallopavo:0.02137747815415527025,hgfac-like_Gallus_gallus:0.02027722664316993634)80:0.04249086241896490868,hgfac-like_Anas_platyrhynchos:0.10704368931216864946)13:0.00393561510561487443,(hgfac-like_Struthio_camelus:0.03548316686508092704,hgfac-like_Tinamus_guttatus:0.11167366787884250301)40:0.04123378687142827820)25:0.02582664069711782667)8:0.01020115984834161008,hgfac-like_Cathartes_aura:0.01252816937422403763)1:0.00000100000050002909)0:0.00000100000050002909)0:0.01007430003114210583)8:0.01007649829063727957,hgfac-like_Charadrius_vociferus:0.05147666950330723884)9:0.01002265549563735939)26:0.01214664769377463323)69:0.16502998912726848935)8:0.08558235334852497267)61:0.30378428625388453899)65:0.43713721457130522152,(((uPA-like_scyliorhinus_canicula:0.24897202703945475744,uPA-like_squalus_acanthias:0.13755648691807595418)100:0.27379259690019946971,uPA-like_callorhinchus_milii:0.50577738741518896148)93:0.30873427148459564595,(((uPA-like_protopterus_sps:0.64029062788813406737,uPA-like_latimeria_chalumnae:0.42320808036917745287)53:0.13313203103034784713,(((((uPA-like_gekko_japonicus:0.31714120522000605051,(uPA-like_anolis_carolinensis:0.35032420767476096790,(uPA-like_python_bivittatus:0.00554043248830960507,(uPA-like_protobothrops_mucrosquamatus:0.13907433039540884057,uPA-like_thamnophis_sirtalis:0.26703250675304757156)90:0.16447923808749029262)97:0.24397006130204942909)82:0.15563573325458895935)87:0.19050866023845547392,(((((uPA-like_Calypte_anna:0.06805718939276300672,uPA-like_Eurypyga_helias:0.10105979172648812958)25:0.03337419703225297934,((((uPA-like_Merops_nubicus:0.12305029105728416960,uPA-like_Falcons_peregrine:0.07656399674715202996)21:0.01042051965058197679,uPA-like_Nestor_notabilis:0.08951954815459062242)5:0.00944737522951280204,((((uPA-like_Tauraco_erythrolophus:0.03319785091170920910,uPA-like_Phaethon_lepturus:0.05296401096035360800)3:0.00000100000050002909,((uPA-like_Charadrius_vociferus:0.02105687291318044524,(uPA-like_Pygoscelis_adeliae:0.02121774001622183520,uPA-like_Aptenodytes_forsteri:0.01038599884933455626)86:0.06418687537357943562)4:0.00000100000050002909,uPA-like_Phoenicopterus_ruber:0.08855153411444785516)6:0.01062016281566383578)0:0.00000100000050002909,(((uPA-like_Antrostomus_carolinensis:0.04510033717399754283,(uPA-like_Phalacrocorax_carbo:0.08648719150991870941,(uPA-like_Tyto_alba:0.03156783285633431302,uPA-like_Cathartes_aura:0.02100758139444958497)24:0.00000100000050002909)8:0.01045312262151690090)1:0.00000100000050002909,(((uPA-like_Chaetura_pelagica:0.08650697657317274469,uPA-like_Pelecanus_crispus:0.07433245068825197754)31:0.01284817282076702177,((((uPA-like_Corvus_brachyrhynchos:0.02386301883787241007,(uPA-like_Taeniopygia_guttata:0.04272179036327903440,uPA-like_Geospiza_fortis:0.01027695852847062240)74:0.00751257460639753304)93:0.06536807933829233419,uPA-like_Acanthisitta_chloris:0.11836923608475098668)36:0.02432464085595095749,uPA-like_Gavia_stellata:0.01051045412717708204)10:0.01061723084071656241,uPA-like_Nipponia_nippon:0.03164061937400371866)1:0.00000100000050002909)1:0.00000100000050002909,((uPA-like_Buceros_rhinoceros:0.05410369969763870884,uPA-like_Pterocles_gutturalis:0.04325934713035830409)23:0.00980582121175796809,(uPA-like_Cuculus_canorus:0.09922734719420760185,(uPA-like_Apaloderma_vittatum:0.06284315444990848376,(uPA-like_Colius_striatus:0.07484461889703299120,((uPA-like_Mesitornis_unicolor:0.07770238992422093260,uPA-like_Picoides_pubescens:0.04263668939131206453)33:0.02239508000441946256,uPA-like_Leptosomus_discolor:0.02173305178965800888)12:0.00973948627213977979)5:0.00527522381863590809)7:0.00633708578307253315)5:0.01048699617304892431)4:0.01053779729958868698)0:0.01045698558830346001)0:0.00000100000050002909,uPA-like_Fulmarus_glacialis:0.02106281487217094225)0:0.01048458103947036250)0:0.01051178018164273392,((uPA-like_Cariama_cristata:0.03167746363640720764,(uPA-like_Egretta_garzetta:0.04341266787943392352,uPA-like_Haliaeetus_albicilla:0.04333924866654819547)13:0.01035760872106877319)13:0.02107195563310537006,uPA-like_Podiceps_cristatus:0.04260885584442287294)0:0.00000100000050002909)0:0.02072562633988651523)0:0.01074308724013731467,(uPA-like_Balearica_regulorum:0.06390577693591745212,((uPA-like_Anas_platyrhynchos:0.10305377075545517351,(uPA-like_Meleagris_gallopavo:0.01484526622682769831,uPA-like_Gallus_gallus:0.06086937925954861300)99:0.10616908464387277145)88:0.08913462873500976880,uPA-like_Chlamydotis_macqueenii:0.04108621258574643442)19:0.02879406011219872927)1:0.00000100000050002909)0:0.00000100000050002909)40:0.06192184355297265103,(uPA-like_Struthio_camelus:0.03316178591584857671,uPA-like_Tinamus_guttatus:0.20954537186090430034)47:0.02810518155087645201)100:0.41539847692600356810,((uPA-like_gavialis_gangeticus:0.05450931277169102779,uPA-like_crocodylus_porosus:0.05018756742565855938)77:0.05978047425513544760,(uPA-like_caiman_crocodilus:0.06003909964464873572,uPA-like_alligator_mississipiensis:0.03214725358129354171)91:0.04744999910233331508)97:0.18778890584728380464)73:0.13049413694721467838,(uPA-like_pelodiscus_sinensis:0.16838819390186809954,(uPA-like_chelonia_mydas:0.06382760925003555519,(uPA-like_chrysemis_picta:0.00311310561250491800,uPA-like_trachemys_scripta:0.03792031877262247441)100:0.06790129740764205835)92:0.07155920750463680424)89:0.21642471545588515269)42:0.08771859539890064505)79:0.16522179715042534243,((uPA-like_rana_catesbeiana:0.42303821065534313872,uPA-like_rhinella_marina:0.25627572568512030360)100:0.41683848711861892777,(uPA-like_hynobius_chinensis:0.19991240874536150840,uPA-like_ambystoma_mexicanum:0.38929736118730479122)99:0.35970285004991187083)44:0.12530372001835379803)60:0.19426397109773010929,(uPA-like_ornithorhynchus_anatinus:0.47367774438245197066,((uPA-like_monodelphis_domestica:0.35444630908500068811,uPA-like_sarcophilus_harrisii:0.28590767862328175797)100:0.27657944248012200639,(uPA-like_mus_musculus:0.20853888891385896631,((uPA-like_bos_taurus:0.17010501836376154539,uPA-like_ovis_aries:0.04009064440111013289)71:0.09604149395204296391,((uPA-like_macaca_mulatta:0.05238268095947078845,uPA-like_pan_troglodytes:0.07302705332538335370)97:0.08104639478367518801,uPA-like_mustela_putorius:0.11366174880436533123)68:0.04237997160981213374)48:0.12689769816105689326)56:0.15140639208012604544)98:0.41615312270101095793)99:0.55719033997912725820)38:0.16885960591216300775,((((uPAa-like_danio_rerio:0.37402309044912035452,(uPAa-like_sinocyclocheilus_anshuiensis:0.10599985917797623280,uPAa-like_cyprinus_carpio:0.08586112939515277986)100:0.32598323778278492924)100:0.43616770505320340279,uPAa-like_lates_calcarifer:0.54341599256292616449)46:0.15141634412823368194,uPA-like_polypterus_senegalus:0.71141557157147472523)31:0.06853841282865158480,((uPAb-like_fundulus_heteroclitus:0.40536734899915377595,uPAb-like_lates_calcarifer:0.19852777693796114233)99:0.24052515046634320717,((uPAb-like_cyprinus_carpio:0.16523154461599562359,uPAb-like_sinocyclocheilus_anshuiensis:0.05856003306709510470)86:0.03329883726774579555,uPAb-like_danio_rerio:0.26711899319010107279)100:0.45917718430902909610)93:0.25715502437512655076)61:0.15919402346809402582)34:0.13554245781340423793)81:0.19291246785015891962,((tPA-like_callorhinchus_milii:0.41434657329437779572,(tPA-like_leucoraja_erinacea:0.86466881003936990613,(tPA-like_scyliorhinus_canicula:0.31049900220360571179,tPA-like_squalus_acanthias:0.14081325962514074090)69:0.13803039731554622715)58:0.17728339460835290664)60:0.18053290793506715506,(((((((tPA-like_tylototriton_wenxianensis:0.06834370387294917693,tPA-like_hynobius_chinensis:0.12506125630669656656)72:0.01879753993063040460,tPA-like_ambystoma_mexicanum:0.24368068345253798834)99:0.27156559010634573337,((tPA-like_gekko_japonicus:0.26861356171297756656,(tPA-like_anolis_carolinensis:0.20468459693665061461,(tPA-like_python_bivittatus:0.05074473419435963917,(tPA-like_thamnophis_sirtalis:0.12816892626683185075,tPA-like_protobothrops_mucrosquamatus:0.11765582729206798540)73:0.07180364227155321133)100:0.19234483453120329588)43:0.01685439363686332820)50:0.05080640621418312797,((tPA-like_rhinella_marina:0.37190523040269352073,(tPA-like_nanorana_parkeri:0.06120063124914260078,tPA-like_rana_catesbeiana:0.08985026993580243204)100:0.23488071627739767755)100:0.23586840488015342610,(tPA-like_xenopus_laevis:0.09021499091644610835,tPA-like_xenopus_tropicalis:0.08658582712259742242)95:0.19473280631431791332)100:0.30699633190861458365)33:0.04031700758374754529)64:0.04274349355861925548,(((tPA-like_crocodylus_porosus:0.02601641353839606249,tPA-like_gavialis_gangeticus:0.04074624307281161234)76:0.02266614359999116063,((tPA-like_caiman_crocodilus:0.04245902486554904015,tPA-like_alligator_sinensis:0.02081619651407825775)56:0.00973832987520320721,tPA-like_alligator_mississipiensis:0.01030244728863861231)66:0.02700203005762822836)100:0.22519429668118648435,((tPA-like_pelodiscus_sinensis:0.03647167334224072494,(tPA-like_chelonia_mydas:0.03647336833444099480,(tPA-like_chrysemis_picta:0.01008160627547260123,tPA-like_trachemys_scripta:0.01023299267549253669)100:0.05284461504845314878)98:0.03422939575849612281)97:0.14116122458982663379,(tPA-like_Geospiza_fortis:0.02146322954676805478,(((((((((tPA-like_Merops_nubicus:0.02994335678754719843,((tPA-like_Balearica_regulorum:0.02037612685302734108,tPA-like_Mesitornis_unicolor:0.07166261213475190461)14:0.00000100000050002909,tPA-like_Gavia_stellata:0.00000100000050002909)20:0.00000100000050002909)14:0.00994904689211230549,((tPA-like_Cuculus_canorus:0.03004055402691797536,(tPA-like_Nipponia_nippon:0.04091203987013065230,tPA-like_Calypte_anna:0.03078381581755591095)29:0.00965356856365879104)3:0.00000100000050002909,tPA-like_Egretta_garzetta:0.02008877485096461843)27:0.00997689218750778990)0:0.00000100000050002909,((tPA-like_Phaethon_lepturus:0.03024308647318451823,((tPA-like_Picoides_pubescens:0.11555270583345160496,(tPA-like_Chaetura_pelagica:0.06130651158553745983,tPA-like_Phalacrocorax_carbo:0.02012421905826632454)15:0.00984974092276301449)3:0.00000100000050002909,(tPA-like_Gallus_gallus:0.08589528574555752027,tPA-like_Eurypyga_helias:0.07378906301780752131)32:0.00956433489771434282)1:0.00000100000050002909)3:0.00995838264854977638,((tPA-like_Haliaeetus_albicilla:0.04562233244838001522,((tPA-like_Pterocles_gutturalis:0.05536084369110148146,(tPA-like_Tinamus_guttatus:0.29539920321342311160,tPA-like_Acanthisitta_chloris:0.09759487528513981214)99:0.10786888335129300731)82:0.01118673566751497185,tPA-like_Cariama_cristata:0.03697912872835151105)97:0.08770298891440769795)41:0.04060015688606121581,tPA-like_Cathartes_aura:0.00000100000050002909)25:0.00996797307746713317)0:0.00000100000050002909)0:0.00000100000050002909,tPA-like_Phoenicopterus_ruber:0.00000100000050002909)0:0.00000100000050002909,((((tPA-like_Tyto_alba:0.03839382882702178229,tPA-like_Chlamydotis_macqueenii:0.05088080066478378044)16:0.01027657603365257112,tPA-like_Charadrius_vociferus:0.06937208952630867509)4:0.00184026625818245124,(tPA-like_Leptosomus_discolor:0.01999776129227727808,tPA-like_Falcons_peregrine:0.04890234623387774288)4:0.00000100000050002909)1:0.00000100000050002909,tPA-like_Fulmarus_glacialis:0.01013460966908276764)0:0.00000100000050002909)0:0.00000100000050002909,(((tPA-like_Pygoscelis_adeliae:0.01997400498735957611,tPA-like_Aptenodytes_forsteri:0.00999022071798375856)39:0.00000100000050002909,tPA-like_Tauraco_erythrolophus:0.05186875539628860859)50:0.00994533655938258446,(tPA-like_Pelecanus_crispus:0.05110925246246515730,tPA-like_Buceros_rhinoceros:0.04053012009368318208)30:0.01003516150339728470)1:0.00000100000050002909)0:0.00000100000050002909,tPA-like_Podiceps_cristatus:0.02004787579309099885)5:0.01747667871831364364,tPA-like_Corvus_brachyrhynchos:0.01727627304929118049)15:0.02584800709064781488,tPA-like_Taeniopygia_guttata:0.02057395573304547989)32:0.03962495438237139539)98:0.19339201343858594684)28:0.02642098851992268418)48:0.05722482848353285800)92:0.20411671151045154837,((tPA-like_sarcophilus_harrisii:0.14402679800809242705,tPA-like_monodelphis_domestica:0.10672455000192604402)91:0.09565738586577304803,((tPA-like_mus_musculus:0.16505842431582809504,(tPA-like_ornithorhynchus_anatinus:0.44096374993771053630,tPA-like_mustela_putorius:0.10399974982681899072)35:0.08905684896602007738)18:0.01873397283483253448,((tPA-like_macaca_mulatta:0.00000100000050002909,tPA-like_pan_troglodytes:0.03109062546995595283)99:0.10128010717050731082,(tPA-like_bos_taurus:0.06522523078695086074,tPA-like_ovis_aries:0.03403200103889720413)99:0.10141582006544851147)55:0.01303132322818449998)43:0.14395209810029299669)66:0.10524501087236518004)56:0.05541751116050307180,(tPA-like_protopterus_sps:0.77159323950519109747,tPA-like_latimeria_chalumnae:0.32962967640339269071)17:0.06540986833882411755)20:0.10063540327446626743,(((tPA-like_lates_calcarifer:0.07878848638873918453,tPA-like_fundulus_heteroclitus:0.22961318410917569421)95:0.21661310226549926328,((tPA-like_danio_rerio:0.07471867324622988304,(tPA-like_cyprinus_carpio:0.04849696857683840484,tPA-like_sinocyclocheilus_anshuiensis:0.03303736962113609094)66:0.01868122446310675408)93:0.13550241532798212862,tPA-like_pangasius_hypophthalmus:0.20483514623620480144)39:0.06123041137357070757)99:0.48138375519367698763,tPA-like_polypterus_senegalus:0.33317921397139438344)58:0.07532821182840020169)34:0.11283943117892868135)96:0.44542712788915228561)20:0.11317574412606644374)34:0.11715094117027982645)38:0.24180746138216982488,((hgfac-like_petromyzon_marinus:0.52210881829583066782,(habp2-like_lethenteron_camtschaticum:0.02152889759362136210,habp2-like_petromyzon_marinus:0.05754260889623399877)64:0.00000100000050002909)99:0.94123630921273682137,(((((habp2-like_lates_calcarifer:0.71404694794288325888,(habp2-like_cyprinus_carpio:0.11448100030618559020,(habp2-like-2_sinocyclocheilus_anshuiensis:0.00000100000050002909,habp2-like-2_cyprinus_carpio:0.05383866933962930951)98:0.04677357690649525807)98:0.27449056313349229352)31:0.06714180713820026847,(habp2-like_fundulus_heteroclitus:0.15533656479481852686,habp2-like-2_lates_calcarifer:0.29364821717429168135)100:0.38192714986750903039)29:0.11992798134709313496,((habp2-like_pangasius_hypophthalmus:0.44627644102049213171,(habp2-like_sinocyclocheilus_anshuiensis:0.18744122303585286637,habp2-like_danio_rerio:0.08481250764294827327)99:0.23850933653273745372)66:0.07833552093719274578,habp2-like_anguila_anguila:0.57383695130250045313)41:0.08753076850360411165)73:0.27552781044095581153,((habp2-like_protopterus_sps:0.29881364704610996474,habp2-like-2_protopterus_sps:0.45193154141428065751)98:0.26716967906068728178,(((habp2-like_callorhinchus_milii:0.34382189376212474174,(habp2-like-2_squalus_acanthias:0.07533110421866671957,habp2-like_scyliorhinus_canicula:0.32912659351088763282)90:0.19917402537165551646)98:0.22221811106983541118,(((habp2-like-2_latimeria_chalumnae:0.00000100000050002909,habp2-like-2_latimeria_menadoensis:0.00000100000050002909)100:0.52088853124111844650,((habp2-like_hynobius_chinensis:0.16756373496563575776,habp2-like_tylototriton_wenxianensis:0.82999582147443218272)94:0.28869851827395931476,((habp2-like_nanorana_parkeri:0.21581208997509393477,habp2-like_rana_catesbeiana:0.14038159852636092340)100:0.43301708092186497190,(habp2-like_xenopus_laevis:0.12586890137434902925,habp2-like_xenopus_tropicalis:0.04523871232533129699)100:0.25657060004900816841)96:0.17744969862133178062)95:0.30113899585875281151)83:0.20911762646756557049,(habp2-like-2_callorhinchus_milii:0.28846413268446768896,(habp2-like_squalus_acanthias:0.12337825543654494520,(habp2-like_leucoraja_erinacea:0.29375731193656806628,habp2-like-2_scyliorhinus_canicula:0.12201027643323678062)85:0.03034751872758425367)99:0.17567247271842284517)99:0.22571195698392562679)76:0.09282637366212902197)70:0.13526036671967728298,(habp2-like_latimeria_chalumnae:0.58558863134431826669,(((habp2-like_gekko_japonicus:0.10586502306332995493,habp2-like_anolis_carolinensis:0.18490086006363018467)77:0.04401718448299395819,((habp2-like_thamnophis_sirtalis:0.07371896797500632204,habp2-like_protobothrops_mucrosquamatus:0.03038865983114864486)99:0.04615653705663295275,habp2-like_python_bivittatus:0.03864576699283776146)98:0.07189717028616854355)90:0.12155119620248444612,((habp2-like_caiman_crocodilus:0.05340587458005217197,(habp2-like_alligator_sinensis:0.01068671301976549005,((habp2-like_crocodylus_porosus:0.04283994220687940141,habp2-like_gavialis_gangeticus:0.06008337408318003420)88:0.10994661453149709440,habp2-like_alligator_mississipiensis:0.01873157717688241422)44:0.01365913468502935081)31:0.00000100000050002909)98:0.23135902509760361556,(((habp2-like_Struthio_camelus:0.07839197150687114701,(((habp2-like_Nestor_notabilis:0.12043383161902797285,((((((habp2-like_Phoenicopterus_ruber:0.04305255509051721108,(habp2-like_Haliaeetus_albicilla:0.00000100000050002909,habp2-like_Haliaeetus_leucocephalus:0.02088942031287463474)100:0.06555968274011614305)9:0.00940531906010784978,(((((habp2-like_Phalacrocorax_carbo:0.07448341221636427256,((habp2-like_Cathartes_aura:0.04194818156969108702,habp2-like_Mesitornis_unicolor:0.13950074352676206102)3:0.00000100000050002909,habp2-like_Chlamydotis_macqueenii:0.03131694633309980297)7:0.01040199619219372117)4:0.00000100000050002909,habp2-like_Charadrius_vociferus:0.06373460316589624197)0:0.00000100000050002909,(habp2-like_Phaethon_lepturus:0.04248700487590405250,(habp2-like_Balearica_regulorum:0.05141373664479082645,(habp2-like_Tyto_alba:0.06288427586558534288,habp2-like_Podiceps_cristatus:0.03275340797483138749)21:0.00982861702168187461)11:0.01145179450218890282)1:0.00000100000050002909)3:0.00000100000050002909,((((habp2-like_Pelecanus_crispus:0.08975566838361448418,habp2-like_Colius_striatus:0.17617707437065230347)9:0.00948989903513730929,habp2-like_Merops_nubicus:0.12107921126931575628)10:0.01132505013475160888,habp2-like_Fulmarus_glacialis:0.05248721904742639777)3:0.00000100000050002909,habp2-like_Gavia_stellata:0.03155303293659532382)11:0.01033096090490888928)1:0.01034223296773297864,((((habp2-like_Pygoscelis_adeliae:0.02023785561004901729,habp2-like_Eurypyga_helias:0.05428151292142772283)30:0.00000100000050002909,habp2-like_Aptenodytes_forsteri:0.03165722759523244972)44:0.00995434993425636100,((habp2-like_Calypte_anna:0.11391762026259988350,habp2-like_Chaetura_pelagica:0.07166547339648313142)90:0.04946702157714927967,habp2-like_Cuculus_canorus:0.08533687077167813329)58:0.05399860750948885790)3:0.02118603995186618683,((habp2-like_Cariama_cristata:0.07388311095605051837,habp2-like_Egretta_garzetta:0.05404063693953380793)3:0.00000100000050002909,(habp2-like_Pterocles_gutturalis:0.09570476758560521324,((habp2-like_Picoides_pubescens:0.12610127589653644109,habp2-like_Falcons_peregrine:0.06763791556979503738)30:0.02790791739816988332,habp2-like_Nipponia_nippon:0.04136894122806309554)5:0.00000100000050002909)9:0.01047393485755346992)2:0.00984661309453666034)0:0.00000100000050002909)0:0.00000100000050002909)0:0.01046396439378643670,habp2-like_Tauraco_erythrolophus:0.06548800592397586995)0:0.01022702863348753932,habp2-like_Apaloderma_vittatum:0.18752236527512838871)0:0.00000100000050002909,habp2-like_Leptosomus_discolor:0.06337267596038217987)0:0.00000100000050002909,habp2-like_Antrostomus_carolinensis:0.07498340708681820732)2:0.01122616867264823910)8:0.01098908466153882338,((habp2-like_Acanthisitta_chloris:0.21600469160774302124,((habp2-like_Geospiza_fortis:0.08181079686014863794,(habp2-like_Corvus_brachyrhynchos:0.09560531951568145004,habp2-like_Taeniopygia_guttata:0.11333098368916597054)77:0.02522336595183074029)100:0.18042649303283406215,habp2-like_Manacus_vitellinus:0.08559628002908736821)65:0.01694442490711324870)94:0.10579045430016634222,habp2-like_Buceros_rhinoceros:0.10940633040329333925)31:0.03088211857206469083)62:0.08385088619798296283,(habp2-like_Anas_platyrhynchos:0.10788277608544713515,(habp2-like_Gallus_gallus:0.07779494501875017232,habp2-like_Meleagris_gallopavo:0.07464652008139924244)100:0.20946496143949067115)54:0.04193327953340109798)45:0.04316618507039523406)45:0.04682888563289574341,habp2-like_Tinamus_guttatus:0.12988832079659087815)99:0.26983731938101107595,(habp2-like_pelodiscus_sinensis:0.15409299768477272008,(habp2-like_chelonia_mydas:0.17338150361629953156,(habp2-like_trachemys_scripta:0.00000100000050002909,habp2-like_chrysemis_picta:0.02094717243015711133)91:0.06324932814998930619)48:0.06063461966995857544)99:0.15102373404199678775)30:0.04152660905487768478)81:0.13779248295000381952)60:0.15917476187763984763)18:0.06601341128903936983)12:0.06555725476401597085)12:0.05006465286806129761)25:0.15395172211311464183,((habp2-like_ornithorhynchus_anatinus:0.29553389973690097348,((habp2-like_mus_musculus:0.12686954999736849148,(habp2-like_macaca_mulatta:0.03314102385912839899,habp2-like_pan_troglodytes:0.00000100000050002909)99:0.10629822922234216653)33:0.01086321063453565654,((habp2-like_bos_taurus:0.09212157838680472277,habp2-like_ovis_aries:0.02421125678900553496)91:0.07927911264796115576,habp2-like_mustela_putorius:0.03937335369466798268)60:0.03949487916931403858)96:0.29868025243582840833)48:0.09315052583485244897,(habp2-like_monodelphis_domestica:0.22964897945081391706,habp2-like_sarcophilus_harrisii:0.34464765216987047758)100:0.33426179172561587549)92:0.17459937875385556083)84:0.27406060942444737671)25:0.08880072271529398931)29:0.20954493788202308013,(habp2-like_ciona_intestinalis:1.90297974121481128229,((habp2-like_branchiostoma_belcheri:0.16639049179425749458,habp2-like_asymmetron_lucayanum:0.16307282002155323863)99:0.58430874464055571060,(hgfac-like_branchiostoma_floridae:0.27088640723989881876,tPA-like_branchiostoma_belcheri:0.38096121894189932666)100:0.96330870775646737503)70:0.37197734140556859561)36:0.20820524661587097581)41:0.37693866244624979478,(plg-like_branchiostoma_floridae:0.72042489457765157557,(habp2-like-2_petromyzon_marinus:0.82100197495670890202,(plg-like_petromyzon_marinus:0.88313512741654831562,(((hgf-like_petromyzon_marinus:1.10751685878607464275,mst1-like_petromyzon_marinus:0.87976636750914094520)54:0.10937363317535443719,((((hgfb-like_polypterus_senegalus:0.36549669019998720643,((hgfa-like_lates_calcarifer:0.59381342237960244024,(hgfa-like_sinocyclocheilus_anshuiensis:0.02845418870083437149,hgfa-like_danio_rerio:0.01327971341882222718)100:0.20384246947094461500)65:0.20102195067333142320,((hgfb-like_pangasius_hypophthalmus:0.25831591352866656308,(hgfb-like_danio_rerio:0.06174883755412598901,(hgfb-like_sinocyclocheilus_anshuiensis:0.02365875302307135497,hgfb-like_cyprinus_carpio:0.03813488703970721594)77:0.03948900315298408542)97:0.12325016101735830620)95:0.14042130409163175453,(hgfb-like_lates_calcarifer:0.08522112288761866938,hgfb-like_fundulus_heteroclitus:0.22134736753283493216)100:0.31749830952226187897)85:0.10028090344541268353)100:0.39255610581644079238)100:0.28334649749862106383,((hgf-like_latimeria_menadoensis:0.43541988353748278806,(((hgf-like_xenopus_tropicalis:0.02852342260322816847,hgf-like_xenopus_laevis:0.00263922559385826446)100:0.14124607132966690570,(hgf-like_rhinella_marina:0.09544129282201251063,(hgf-like_nanorana_parkeri:0.02238643822387924656,hgf-like_rana_catesbeiana:0.07422096686480275651)100:0.12764571481956957233)100:0.28738851654496300192)94:0.18293493703638125103,((((((hgf-like_alligator_mississipiensis:0.00000100000050002909,(hgf-like_crocodylus_porosus:0.01039277663733436871,hgf-like_gavialis_gangeticus:0.00000100000050002909)98:0.04294010247287109033)35:0.01043544681866864256,hgf-like_alligator_sinensis:0.00000100000050002909)98:0.10026864289833946342,((hgf-like_Leptosomus_discolor:0.00000100000050002909,(((((hgf-like_Gallus_gallus:0.01071922130321265910,hgf-like_Meleagris_gallopavo:0.07694208139394385915)57:0.02082261467278953559,hgf-like_Cuculus_canorus:0.01059111580934694354)9:0.00000100000050002909,(hgf-like_Corvus_brachyrhynchos:0.01051542962390576534,(hgf-like_Taeniopygia_guttata:0.02115460997503145271,hgf-like_Geospiza_fortis:0.00000100000050002909)67:0.01051756862755425306)56:0.01047014306707196550)2:0.00000100000050002909,hgf-like_Manacus_vitellinus:0.00000100000050002909)18:0.01050506937064765028,(hgf-like_Haliaeetus_albicilla:0.00000100000050002909,((((hgf-like_Gavia_stellata:0.00000100000050002909,hgf-like_Fulmarus_glacialis:0.01048593607326363600)7:0.00000100000050002909,hgf-like_Falcons_peregrine:0.00000100000050002909)10:0.00000100000050002909,((hgf-like_Anas_platyrhynchos:0.38415084883665845394,hgf-like_Haliaeetus_leucocephalus:0.00000100000050002909)21:0.01049065528966748248,(hgf-like_Tyto_alba:0.03194375068922005595,hgf-like_Tauraco_erythrolophus:0.00000100000050002909)58:0.01052225161212208722)1:0.00000100000050002909)0:0.00000100000050002909,((hgf-like_Cariama_cristata:0.01048759050045896223,((hgf-like_Buceros_rhinoceros:0.01050326570920599376,(hgf-like_Colius_striatus:0.02110401232195074223,hgf-like_Nestor_notabilis:0.02097345495437254528)38:0.00000100000050002909)74:0.02116827753234070200,hgf-like_Phaethon_lepturus:0.00000100000050002909)86:0.00000100000050002909)5:0.00000100000050002909,((((hgf-like_Aptenodytes_forsteri:0.03188038144763268716,hgf-like_Pygoscelis_adeliae:0.00000100000050002909)88:0.02116921535503967292,hgf-like_Chaetura_pelagica:0.01048445645439512360)11:0.00000100000050002909,((hgf-like_Antrostomus_carolinensis:0.01047876921401461221,hgf-like_Phoenicopterus_ruber:0.00000100000050002909)62:0.01050410797599410362,hgf-like_Merops_nubicus:0.02110198763935587293)5:0.00000100000050002909)0:0.00000100000050002909,(hgf-like_Calypte_anna:0.01049549338922209883,hgf-like_Eurypyga_helias:0.01048956788234688478)3:0.00000100000050002909)0:0.00000100000050002909)0:0.00000100000050002909)0:0.00000100000050002909)0:0.00000100000050002909)52:0.01051958259682016054)99:0.11076688136554405095,(hgf-like_Tinamus_guttatus:0.02102542367132391801,hgf-like_Struthio_camelus:0.02106767699047858156)98:0.02190913049005574834)95:0.10618450582238103674)11:0.00000100000050002909,((hgf-like_pelodiscus_sinensis:0.05131522204198949583,(hgf-like_chelonia_mydas:0.01030538440987490388,hgf-like_chrysemis_picta:0.02107151435726559510)96:0.06675819910358286868)78:0.03494017731430639623,((hgf-like_monodelphis_domestica:0.02041096436528498301,hgf-like_sarcophilus_harrisii:0.01143105737418946555)56:0.01834072071091923106,(hgf-like_ornithorhynchus_anatinus:0.16339403899928250929,(hgf-like_mus_musculus:0.08671114982791031101,((hgf-like_macaca_mulatta:0.02106059819132760635,(hgf_homo_sapiens:0.01050128940779917336,hgf-like_pan_troglodytes:0.00000100000050002909)67:0.00000100000050002909)95:0.03197876976421820672,(hgf-like_bos_taurus:0.03186126642177192214,hgf-like_mustela_putorius:0.00000100000050002909)46:0.01056459827912615591)46:0.01130083000743234770)36:0.00765883628696399123)43:0.02909092690001988460)99:0.17288809472754779195)63:0.03808763935522625765)57:0.06228841746459310574,((hgf-like_gekko_japonicus:0.20807188483859020978,hgf-like_anolis_carolinensis:0.15693419742396150229)42:0.03732439574727578618,(hgf-like_protobothrops_mucrosquamatus:0.05098995542819728666,hgf-like_python_bivittatus:0.01103630929118906701)98:0.09807248901330409274)100:0.25012518802257033279)85:0.13965250265570958166,(hgf-like_ambystoma_mexicanum:0.13367463877842122866,hgf-like_tylototriton_wenxianensis:0.07714614478347264770)98:0.21497836384795304676)31:0.02425952033530515486)99:0.33553648406519620551)56:0.10449222106966650492,hgf-like_protopterus_sps:0.25419633111433809214)36:0.06831499499899079675)92:0.22583189221927194024,((hgf-like_scyliorhinus_canicula:0.09901239161195826699,hgf-like_squalus_acanthias:0.11098501190757247004)98:0.12126574111844563852,hgf-like_callorhinchus_milii:0.32217964430641243823)98:0.28924999180673632848)95:0.38565990123325949446,(((mst1-like_squalus_acanthias:0.10560661987473407564,mst1-like_callorhinchus_milii:0.23808706289706083048)70:0.07931030168200038644,mst1-like_scyliorhinus_canicula:0.15928478206062093858)97:0.19057795719848832916,((mst1-like_polypterus_senegalus:0.25980973634584242360,((mst1-like_lates_calcarifer:0.02507918605909627285,mst1-like_fundulus_heteroclitus:0.07132216210083310026)87:0.04895862460846205771,(((mst1-like_sinocyclocheilus_anshuiensis:0.02795526768056475972,mst1-like_danio_rerio:0.04351992376240908927)52:0.02420597565357233624,mst1-like_cyprinus_carpio:0.05388612154188957004)83:0.05270939120203483458,mst1-like_pangasius_hypophthalmus:0.19475110973525372460)74:0.07184526186090728350)98:0.21809028284634557338)96:0.17051143367946544616,(((mst1-like_latimeria_chalumnae:0.43304875858625702101,mst1-like_protopterus_sps:0.23511361461755153623)55:0.09739080891824540565,((mst1-like_xenopus_laevis:0.06760406335968091596,(mst1-like_xenopus_tropicalis:0.02017734570865898844,((mst1-like_rana_catesbeiana:0.08255878940239921859,mst1-like_nanorana_parkeri:0.07546186183762153277)88:0.04921681600517014560,(mst1-like_bufotes_viridis:0.03533974632588285369,mst1-like_rhinella_marina:0.02249340327475604293)98:0.14540831463031070325)100:0.23908355040958767512)47:0.03028974825956234559)100:0.24960147149168290803,((mst1-like_ambystoma_mexicanum:0.30348663628498584455,mst1-like_tylototriton_wenxianensis:0.12345765633464567124)64:0.05752668246020846421,mst1-like_hynobius_chinensis:0.10324411456598103776)91:0.09091284087954092097)53:0.07076774506937291709)31:0.05324359241455707548,((((((mst1-like_ovis_aries:0.00000100000050002909,mst1-like_bos_taurus:0.01048519556822503744)100:0.11309749871052626746,mst1-like_mustela_putorius:0.09108487680789714713)49:0.02620497849739148247,((mst1-like_pan_troglodytes:0.01124202275615302470,mst1-like_macaca_mulatta:0.01994015966056879655)99:0.06356193574465424101,mst1-like_mus_musculus:0.25745005643335899803)17:0.00000100000050002909)97:0.17237490321960696749,mst1-like_ornithorhynchus_anatinus:0.30573217646488093369)70:0.07410559361416868551,(mst1-like_sarcophilus_harrisii:0.02869142888412066356,mst1-like_monodelphis_domestica:0.11630032098206706526)100:0.25363888406128198838)91:0.15431787614746819703,((mst1-like_gekko_japonicus:0.17111238775710327364,(((mst1-like_protobothrops_mucrosquamatus:0.03185126160379460336,mst1-like_thamnophis_sirtalis:0.05156786440225241686)89:0.04721661895787587077,mst1-like_python_bivittatus:0.07107474613733374968)100:0.16444408072683400213,mst1-like_anolis_carolinensis:0.11497150147907862772)87:0.03787232046456569245)84:0.07991009555828877675,(((mst1-like_pelodiscus_sinensis:0.10104500474197265769,(mst1-like_trachemys_scripta:0.00000100000050002909,mst1-like_chrysemis_picta:0.00000100000050002909)69:0.02556531354917968360)64:0.02266278121749448066,mst1-like_chelonia_mydas:0.10663041456975931587)92:0.07907793487486602935,((((mst1-like_caiman_crocodilus:0.02058466169868385098,mst1-like_alligator_sinensis:0.00000100000050002909)25:0.00000100000050002909,mst1-like_alligator_mississipiensis:0.01027542457355132798)59:0.01021438316558716600,(mst1-like_crocodylus_porosus:0.01026523266289255769,mst1-like_gavialis_gangeticus:0.01028186092258493237)72:0.01041129799928874541)98:0.07077627992562052217,(mst1-like_Falcons_peregrine:0.03725050678906322021,(mst1-like_Picoides_pubescens:0.77388634618272389432,(mst1-like_Nestor_notabilis:0.04619172398201773500,mst1-like_Acanthisitta_chloris:0.08832236987174307830)70:0.06579974969623923753)30:0.00000100000050002909)94:0.15989596882792048160)67:0.04010474689176224405)74:0.07419859761741741389)94:0.11550761420247199207)77:0.10823035327967704677)68:0.10885262787315412580)80:0.11622640695547432899)90:0.30791368740372626611)48:0.09665066763463385502)85:1.05831710354596753021,((plg-like_ovis_aries:0.07370649597966780209,plg-like_bos_taurus:0.08358635333156588798)77:0.08118703198067506177,(((plg-like_pan_troglodytes:0.00000100000050002909,plg_homo_sapiens:0.03067713209831655213)92:0.02671804702634174994,plg-like_macaca_mulatta:0.04575946057599420552)83:0.05983050388127972297,(plg-like_mustela_putorius:0.07692952899197011418,((((((plg-like_xenopus_laevis:0.12466933411423490596,plg-like_xenopus_tropicalis:0.00924526814647375766)100:0.24250441648121240368,((plg-like_bufotes_viridis:0.03376094919297640412,plg-like_rhinella_marina:0.02085122031500718370)99:0.07957140398606112053,(plg-like_rana_catesbeiana:0.06090215210367272425,plg-like_nanorana_parkeri:0.06718168912853517138)78:0.08158561965782297476)42:0.04006523328096858044)95:0.16619912524787178176,(((plg-like_anolis_carolinensis:0.23624016335663378108,((plg-like_python_bivittatus:0.12175269265090933601,plg-like_protobothrops_mucrosquamatus:0.09637352162558704416)97:0.18594816366732105917,plg-like_gekko_japonicus:0.21540266529643448123)12:0.02528091768214088889)59:0.11538777665387676963,((plg-like_hynobius_chinensis:0.09998423820055027389,(plg-like_ambystoma_mexicanum:0.11212576547197768140,plg-like_tylototriton_wenxianensis:0.16971921776293358297)69:0.14639356846559437031)81:0.18874853646493267023,((plg-like-2_latimeria_chalumnae:0.01070733565396433593,plg-like-2_latimeria_menadoensis:0.01080974611477793397)99:0.79522105177682111954,(plg-like_latimeria_menadoensis:0.16041184549182968544,plg-like_latimeria_chalumnae:0.20768965454574597751)99:0.20104590080143919240)53:0.17244114682573671860)23:0.06768157297616880785)14:0.06305425726173499723,((((plg-like_anguila_anguila:0.34594819826913270067,((plg-like_lates_calcarifer:0.08487254061555790652,plg-like_fundulus_heteroclitus:0.14141132344956822142)82:0.10384071756493230831,(plg-like_pangasius_hypophthalmus:0.18184698725989628665,(plg-like_danio_rerio:0.05275173230861445600,(plg-like_sinocyclocheilus_anshuiensis:0.06761467007553788322,plg-like_cyprinus_carpio:0.03169834640309431018)91:0.09176812277447274346)71:0.07166067732623376818)55:0.07529249974583697436)65:0.07590790288714961698)74:0.09953749110563892000,((plg-like_leucoraja_erinacea:0.45383344653866281027,(plg-like_squalus_acanthias:0.23448590199057708916,plg-like_scyliorhinus_canicula:0.11309717038288363833)59:0.05683008714649227799)49:0.11014633516336727603,plg-like_callorhinchus_milii:0.38455108041139413055)78:0.22210403562416547452)36:0.05886901311433438699,plg-like_protopterus_sps:0.36616623223738581361)19:0.08756800142153206568,(((plg-like_chelonia_mydas:0.09808867878761001746,(plg-like_chrysemis_picta:0.40359015013028332053,plg-like_trachemys_scripta:0.06368579964755113898)89:0.02647562964059683999)93:0.03916881193195417832,plg-like_pelodiscus_sinensis:0.08298536372420568796)97:0.20362942649781451410,(((plg-like_caiman_crocodilus:0.06318990935783712348,plg-like_alligator_mississipiensis:0.01955290561452241102)83:0.04001620242213365514,(plg-like_crocodylus_porosus:0.03905073882396040141,plg-like_gavialis_gangeticus:0.03589201185258332483)84:0.02743830104396842440)95:0.09509919590335771944,((plg-like_Tauraco_erythrolophus:0.00000100000050002909,((((((((((plg-like_Phaethon_lepturus:0.01242964803701800298,(plg-like_Aptenodytes_forsteri:0.02099465673125169851,plg-like_Pygoscelis_adeliae:0.00000100000050002909)94:0.05354526122682141953)10:0.00000100000050002909,plg-like_Phalacrocorax_carbo:0.05359687471251050467)2:0.00000100000050002909,(plg-like_Charadrius_vociferus:0.02112242863577208293,(plg-like_Egretta_garzetta:0.02101372197559420174,plg-like_Fulmarus_glacialis:0.03177211359890453474)31:0.01055790120321178742)2:0.00000100000050002909)1:0.00000100000050002909,((plg-like_Nipponia_nippon:0.00000100000050002909,plg-like-2_Phoenicopterus_ruber:0.24027221337247903210)22:0.01055411735586496598,plg-like_Gavia_stellata:0.01059622469897456357)20:0.01057494993917407027)1:0.01046885227540033693,(((plg-like_Cuculus_canorus:0.01055601408744502069,(plg-like_Balearica_regulorum:0.03312231013505425453,plg-like_Cariama_cristata:0.01073894265577224859)56:0.02123487170814281413)7:0.00000100000050002909,((plg-like_Merops_nubicus:0.05338391356870076515,plg-like_Antrostomus_carolinensis:0.00000100000050002909)17:0.01053721060496866195,plg-like_Pterocles_gutturalis:0.02109325337649468890)0:0.00000100000050002909)0:0.00000100000050002909,((plg-like_Falcons_peregrine:0.03246003959918883353,(plg-like_Pelecanus_crispus:0.03184567612301213851,(plg-like_Mesitornis_unicolor:0.02105497293891568644,plg-like_Podiceps_cristatus:0.00000100000050002909)17:0.00000100000050002909)8:0.01052147139198717114)0:0.00000100000050002909,(((plg-like_Eurypyga_helias:0.05417622574488327458,plg-like_Picoides_pubescens:0.02233616343473612126)5:0.00000100000050002909,(plg-like_Chaetura_pelagica:0.05267033339179524182,(plg-like_Geospiza_fortis:0.02161765040328898421,(plg-like_Corvus_brachyrhynchos:0.04343113092216183829,plg-like_Taeniopygia_guttata:0.01044394420025472614)30:0.01078640942449058011)49:0.02257165969189168370)6:0.02141223583391341917)0:0.00950956869137632374,plg-like_Buceros_rhinoceros:0.04266967006450864131)0:0.00000100000050002909)0:0.00000100000050002909)0:0.00000100000050002909)0:0.01048811686870021465,((plg-like_Nestor_notabilis:0.05492430664857235467,plg-like_Leptosomus_discolor:0.04363354127462930332)11:0.00993045389841779383,plg-like_Tyto_alba:0.02113946157735840936)1:0.00000100000050002909)0:0.00000100000050002909,plg-like_Chlamydotis_macqueenii:0.03182112638363913948)0:0.01053727277542219030,((plg-like_Meleagris_gallopavo:0.01094067778658950815,plg-like_Gallus_gallus:0.05426369341573738375)90:0.05215989324143160966,(plg-like_Acanthisitta_chloris:0.05333401401994976310,plg-like_Calypte_anna:0.08063562269414152606)28:0.03874417390308538406)5:0.01277708681137982964)0:0.00000100000050002909,(plg-like_Colius_striatus:0.02100875439693068031,(plg-like_Haliaeetus_leucocephalus:0.05167949001355721245,plg-like_Haliaeetus_albicilla:0.00000100000050002909)92:0.03144565666495054146)31:0.01047068513628750426)3:0.01116895217804043765,(plg-like_Apaloderma_vittatum:0.11255297651504378442,((plg-like_Struthio_camelus:0.07832598728887001094,plg-like_Tinamus_guttatus:0.07721073990658816610)75:0.03000890922964417548,plg-like_Anas_platyrhynchos:0.05727078931088344649)38:0.01905881829773629910)4:0.01102603505024216807)18:0.02021226440876342650)36:0.08367264396083755329,(((((hgf-like_Pelecanus_crispus:0.06889525068656646156,hgf-like_Phalacrocorax_carbo:0.10177561011796427970)99:1.04246986013306841556,plg-like-2_Pterocles_gutturalis:1.46936957320057648424)30:0.80326150299165055557,((plg-like-2_Eurypyga_helias:0.33003691892808101338,plg-like-2_Falcons_peregrine:0.67207167285967372994)21:0.46891178746693301660,plg-like-2_Fulmarus_glacialis:0.00000100000050002909)8:0.18463078584629130652)3:0.38631618934296152457,plg-like-2_Cathartes_aura:0.09404449183569495163)23:2.04647841542794939329,((plg-like-2_Tinamus_guttatus:0.26338943346670273815,plg-like-2_Struthio_camelus:0.14841600451587438902)73:0.03117197500929630091,(((((plg-like-2_Haliaeetus_albicilla:0.03043732298711386910,plg-like-2_Nestor_notabilis:0.10373270151563912522)17:0.00000100000050002909,(((((plg-like-2_Acanthisitta_chloris:0.15593638429756620511,(plg-like-2_Merops_nubicus:0.13160079057116697010,plg-like-2_Apaloderma_vittatum:0.11195457058234736802)31:0.01965815567270301142)7:0.01391021254100799874,plg-like-2_Balearica_regulorum:0.03050663837387297336)4:0.01011554496559259261,(plg-like-2_Chaetura_pelagica:0.10764757698777216444,plg-like-2_Antrostomus_carolinensis:0.05223957851747883241)27:0.01973628569544166531)0:0.01000814698099194815,((plg-like-2_Mesitornis_unicolor:0.16962314015251525601,plg-like-2_Gavia_stellata:0.04226222164187973251)12:0.01935103334439167849,plg-like-2_Leptosomus_discolor:0.09347191928773897207)2:0.00000100000050002909)0:0.01008395260567778416,(plg-like-2_Cariama_cristata:0.08278094281129239063,((((plg-like-2_Calypte_anna:0.11534563013941195875,plg-like-2_Tauraco_erythrolophus:0.06379810388774760643)6:0.00963079019545114157,plg-like-2_Colius_striatus:0.09239025807152552450)5:0.02144066894076727958,plg-like-2_Phaethon_lepturus:0.05086333416629325310)0:0.00000100000050002909,(plg-like-2_Chlamydotis_macqueenii:0.08277929137184943109,(((plg-like-2_Phalacrocorax_carbo:0.07372492708217086299,((((plg-like-2_Taeniopygia_guttata:0.00000100000050002909,plg-like-2_Corvus_brachyrhynchos:0.02955708305472154462)76:0.09004132917143056747,plg-like-2_Aptenodytes_forsteri:0.00000100000050002909)20:0.04048559695438985057,(plg-like_Cathartes_aura:0.00000100000050002909,plg-like-2_Pygoscelis_adeliae:0.00000100000050002909)12:0.01049117353582039447)3:0.04183849601614626074,(plg-like-2_Pelecanus_crispus:0.07392880627898271162,plg-like-2_Nipponia_nippon:0.04181161319010827382)27:0.02008064497854192623)0:0.00936190182996231128)0:0.01025343232123287693,((plg-like-2_Tyto_alba:0.08189694787897491834,plg-like-2_Picoides_pubescens:0.11737100473342217122)18:0.02152740490749995711,plg-like-2_Buceros_rhinoceros:0.06149133980031267627)6:0.00000100000050002909)0:0.01004418082069394313,((plg-like-2_Podiceps_cristatus:0.08337806623329674371,plg-like_Phoenicopterus_ruber:0.03080692644344838055)71:0.04048130963984081926,plg-like-2_Charadrius_vociferus:0.05189791865584583719)4:0.00000100000050002909)0:0.00000100000050002909)0:0.01004887998285319307)0:0.01007165417202855393)0:0.00000100000050002909)0:0.02017305827375937693)1:0.03076303402237063472,plg-like-2_Cuculus_canorus:0.04187257518043580040)4:0.01276618579876036622,plg-like-2_Egretta_garzetta:0.08029971583944553459)24:0.07283037036503851869,(plg-like-2_Meleagris_gallopavo:0.13336730444534256046,plg-like-2_Anas_platyrhynchos:0.16394921411217946994)97:0.10090651331234157251)21:0.08281748236973004995)42:0.46557560044883850026)18:0.20437149386506078819)18:0.10215773318486773280)15:0.06645435852256263709)19:0.05903547947040141408)2:0.03082970081694394113)7:0.04163625908228781036)26:0.19959564899578213781,plg-like_ornithorhynchus_anatinus:0.47880407449601192216)7:0.05617747323371458795,plg-like_monodelphis_domestica:0.25297429137477550620)8:0.08541601286895061929,plg-like_mus_musculus:0.14750269967371698598)1:0.03702054261578598821)1:0.02557777340328661400)7:0.09225836662802203159)16:0.23399148043557230214)42:0.14915466391396073331)21:0.05842905346327936789)65:0.33548569573749925654)60:0.32266314328876594120)26:0.27378638308901492859,plg-like_ciona_intestinalis:1.27959271879020208829)13:0.00000100000050002909)34:0.25756747698274462532,habp2-like_oikopleura_dioica:1.60074455667602544295);
