# Supplementary material for: Origin and diversification of the plasminogen activation system among chordates
Source: BMC Evol Biol. 2019 Jan 17;19:27. doi: 10.1186/s12862-019-1353-z (PMC6337849; doi:10.1186/s12862-019-1353-z)
Supplement: Supplementary file 4 — Unrooted maximum-likelihood phylogenetic tree with bootstrap values of serpin V3 members and PA1–2 orthologues identified in chordate species analysed. (TXT 23 kb) [file 12862_2019_1353_MOESM4_ESM.txt]

(serpini1-like_oikopleura_dioica:0.96399988541810111009,((spn-1_nematostella_vectensis:0.79868256504309720345,((pai-2-like_ornithorhynchus_anatinus:0.40465296658353516746,((pai-2-like_sarcophilus_harrisii:0.10715244762987959082,pai-2-like_monodelphis_domestica:0.10835060615714310617)99:0.10302066998021308653,(pai-2-like_mus_musculus:0.17854680983405560313,(((pai-2-like_bos_taurus:0.01473352669314894822,pai-2-like_ovis_aries:0.02080837816982199218)100:0.08595495293586816188,pai-2-like_mustela_putorius:0.11564891852274190864)34:0.02413068832018467474,(pai-2-like_macaca_mulatta:0.06081444828946114961,(pai-2_homo_sapiens:0.00342871456153783470,pai-2-like_pan_troglodytes:0.00964945883883796748)64:0.01608349415388701104)100:0.08232846372763119591)25:0.02108709526365546219)100:0.11562529729187161209)61:0.03087195073860433264)98:0.10125267692794688579,((pai-2-like_Tinamus_guttatus:0.11330362209756805747,(pai-2-like_Picoides_pubescens:0.11183336168303036062,((((((pai-2-like_Manacus_vitellinus:0.05209310135258023861,((pai-2-like_Meleagris_gallopavo:0.04546661521655211147,pai-2-like_Gallus_gallus:0.05007507600480044785)100:0.06029252674530108380,((pai-2-like_Chlamydotis_macqueenii:0.04955204556952619993,pai-2-like_Tauraco_erythrolophus:0.04055392873526481728)39:0.00259914219456911953,(pai-2-like_Egretta_garzetta:0.02814327688938782907,(pai-2-like_Phoenicopterus_ruber:0.03296188655911976711,pai-2-like_Chaetura_pelagica:0.04301834051718590041)42:0.00284396031487801773)49:0.00646093663715828059)38:0.00646600826308949862)14:0.00215551718494720861)19:0.00481122023348725010,pai-2-like_Cariama_cristata:0.04235204350659234340)2:0.00000100000050002909,(pai-2-like_Haliaeetus_albicilla:0.00000100000050002909,pai-2-like_Haliaeetus_leucocephalus:0.00316583806467782411)100:0.03236859046357972586)8:0.00318486282962983933,((pai-2-like_Pterocles_gutturalis:0.03560576273663203922,pai-2-like_Tyto_alba:0.02540976650925362568)64:0.01034440154969920242,pai-2-like_Buceros_rhinoceros:0.06376839859046480596)18:0.00333216757278407280)19:0.00595686212423447974,pai-2-like_Apaloderma_vittatum:0.05925147421587088903)15:0.00549024002243083797,pai-2-like_Cuculus_canorus:0.04346751552622641485)38:0.02266656902503508264)54:0.02829621959491103803)100:0.15257007034211123031,(((pai-2-like_chrysemis_picta:0.07125108324886232636,pai-2-like_pelodiscus_sinensis:0.08909715414292954105)94:0.06952650700551028795,(pai-2-like_alligator_sinensis:0.01234989184924097268,(pai-2-like_crocodilus_porosus:0.02545580352063099572,pai-2-like_gavialis_gangeticus:0.00658678853722461603)95:0.01934936431055635578)100:0.13149362827934896192)46:0.03525766783129674620,(((pai-2-like_python_bivittatus:0.04448664337617090625,pai-2-like_protobothrops_mucrosquamatus:0.09852399866612719659)100:0.15995407172120107431,pai-2-like_anolis_carolinensis:0.10010970352893158730)100:0.06835758098186328624,pai-2-like_gekko_japonicus:0.16372179294886840539)100:0.16427266829429720829)50:0.02972822029436925778)98:0.21830912754301162737)100:0.40502620279751788690)87:0.08261983116230184332,(((((((serpini1-like_fundulus_heteroclitus:0.04421036673850541054,serpini1-like_lates_calcarifer:0.01373715122539931853)90:0.05881875623254750191,(serpini1-like_pangasius_hypophthalmus:0.09061983031690207246,(serpini1-like_danio_rerio:0.02034690080551748714,(serpini1-like_sinocyclocheilus_anshuiensis:0.01815024659630565598,serpini1-like_cyprinus_carpio:0.03614514267822039467)86:0.01380115303788902702)95:0.03939970821832633474)54:0.02688602976946117412)100:0.25417241558265796231,(((serpini1_homo_sapiens:0.13594568054240016575,(serpini1-like_gekko_japonicus:0.03620885266452366497,(((serpini1-like_protobothrops_mucrosquamatus:0.02040891302867476470,serpini1-like_thamnophis_sirtalis:0.02467047572109240527)64:0.00502435695066775958,serpini1-like_python_bivittatus:0.03886739840267854768)93:0.03475747738462040687,serpini1-like_anolis_carolinensis:0.04959178028786047354)87:0.01149700632982146066)92:0.03223289787487431529)64:0.01128372444322810544,(((serpini1-like_chelonia_mydas:0.01623886803867699916,serpini1-like_chrysemis_picta:0.00625916772772926611)95:0.00428381812912688453,serpini1-like_pelodiscus_sinensis:0.01499085841571994211)100:0.02397772670858348137,(((serpini1-like_Gallus_gallus:0.00230240995047318892,serpini1-like_Meleagris_gallopavo:0.01981656567181207251)97:0.01585864813670939330,(((((serpini1-like_Picoides_pubescens:0.01896432808510231660,serpini1-like_Charadrius_vociferus:0.00625488382788898841)33:0.00314252155094157807,(serpini1-like_Apaloderma_vittatum:0.02878802376014096345,serpini1-like_Pterocles_gutturalis:0.00636113553126923473)47:0.00620311116279015015)7:0.00000100000050002909,(serpini1-like_Cathartes_aura:0.00000100000050002909,((((serpini1-like_Haliaeetus_albicilla:0.00629526535144505402,(serpini1-like_Phaethon_lepturus:0.00631594323714822995,serpini1-like_Egretta_garzetta:0.00630215593175767648)23:0.00312695224778848820)1:0.00000100000050002909,(((serpini1-like_Phoenicopterus_ruber:0.00410714052187402794,serpini1-like_Leptosomus_discolor:0.00599067653076038997)11:0.00000100000050002909,serpini1-like_Balearica_regulorum:0.00605019474577942265)14:0.00047884362165817357,(serpini1-like_Buceros_rhinoceros:0.01292950786753472962,(((serpini1-like_Tinamus_guttatus:0.04240915023374266374,serpini1-like_Struthio_camelus:0.01605553118550100480)81:0.01657458090544207743,(serpini1-like_Chlamydotis_macqueenii:0.03513475451683240047,serpini1-like_Antrostomus_carolinensis:0.01248053766047019925)6:0.00000100000050002909)16:0.00550729642450948579,serpini1-like_Colius_striatus:0.04839712325544542892)4:0.00000100000050002909)6:0.00313119572404935544)3:0.00000100000050002909)0:0.00000100000050002909,(serpini1-like_Mesitornis_unicolor:0.00323348562057692917,serpini1-like_Podiceps_cristatus:0.00312828250197467583)1:0.00000100000050002909)0:0.00000100000050002909,((serpini1-like_Nipponia_nippon:0.00627705158043641992,(serpini1-like_Phalacrocorax_carbo:0.00625042037733500224,serpini1-like_Eurypyga_helias:0.00634882711114477180)30:0.00000100000050002909)22:0.00312947027545891487,((((serpini1-like_Nestor_notabilis:0.02075659502338847440,serpini1-like_Pelecanus_crispus:0.00000100000050002909)13:0.00312969230046383729,(serpini1-like_Cuculus_canorus:0.03505578896603234185,(serpini1-like_Acanthisitta_chloris:0.02233156442850089615,(serpini1-like_Manacus_vitellinus:0.00630053026365814603,((serpini1-like_Geospiza_fortis:0.00315188073034342519,serpini1-like_Taeniopygia_guttata:0.00311203525504481424)90:0.01259159149671631485,serpini1-like_Corvus_brachyrhynchos:0.00000100000050002909)45:0.00313984683587712702)34:0.00300225382743122843)67:0.00954521640439833646)15:0.00000100000050002909)1:0.00000100000050002909,serpini1-like_Falcons_peregrine:0.01255842165706972519)4:0.00312497886547459525,((serpini1-like_Aptenodytes_forsteri:0.00000100000050002909,(serpini1-like_Fulmarus_glacialis:0.00312450497061893305,(((serpini1-like_Chaetura_pelagica:0.03211298609344561544,serpini1-like_Calypte_anna:0.00947202182485592549)29:0.00629198951499799260,serpini1-like_Tauraco_erythrolophus:0.00939282376616556829)17:0.00000100000050002909,serpini1-like_Gavia_stellata:0.00312838338962576458)7:0.00312838303312395864)1:0.00000100000050002909)1:0.00000100000050002909,(serpini1-like_Merops_nubicus:0.00783679329663780275,serpini1-like_Pygoscelis_adeliae:0.00000100000050002909)29:0.00312914542725844678)1:0.00000100000050002909)0:0.00312858317338797791)0:0.00000100000050002909)0:0.00000100000050002909)0:0.00000100000050002909)2:0.00000100000050002909,serpini1-like_Cariama_cristata:0.00939860886135749675)51:0.01261015247577357973,serpini1-like_Anas_platyrhynchos:0.00000100000050002909)42:0.00394663553689343638)99:0.04700029968469638525,((serpini1-like_crocodilus_porosus:0.01274768384968517562,serpini1-like_gavialis_gangeticus:0.00313819838625674623)77:0.00389988430044462030,(serpini1-like_alligator_mississippiensis:0.00000100000050002909,serpini1-like_alligator_sinensis:0.00634865003552480354)79:0.00562732787967754750)97:0.03371443581890459784)52:0.00865070781290892821)42:0.00708195817949651679)100:0.07688586441643036062,(((serpini1-like_xenopus_tropicalis:0.01352288923880229018,serpini1-like_xenopus_laevis:0.02170529855037283892)100:0.06526821463129500733,((serpini1-like_rana_catesbeiana:0.03213752175211392892,serpini1-like_nanorana_parkeri:0.01045346176159039041)93:0.02132884836003638360,(serpini1-like_bufotes_viridis:0.00000100000050002909,serpini1-like_rhinella_marina:0.01260359529974435823)94:0.02387750579355303951)98:0.04034357082941122247)100:0.09916124970543062356,(serpini1-like_hynobius_chinensis:0.07458627913101567586,(serpini1-like_tylototriton_wenxianensis:0.11787328117631844238,serpini1-like_ambystoma_mexicanum:0.09691190041461120175)73:0.02882488555530749938)95:0.05273921622555365063)55:0.01153326849219416840)94:0.05266853485770182225)78:0.02701360202951850337,(serpini1-like_latimeria_chalumnae:0.00316538757677622181,serpini1-like_latimeria_menadoensis:0.00000100000050002909)100:0.13370033197545222459)75:0.03458057827004967777,serpini1-like_protopterus_TR365541:0.26306937738310820496)65:0.05471107494141722039,(serpini1-like_callorhinchus_milii:0.24146958067396839809,(serpini1-like_squalus_acanthias:0.02810479015230412519,(serpini1-like_scyliorhinus_canicula2:0.03574544871186347700,serpini1-like_leucoraja_erinacea:0.15335156504164446090)44:0.00929472746281000649)99:0.09107885936522705506)61:0.03103355933091266061)100:0.42001832516410009255,((serpine2-like_petromyzon_marinus:1.09133122741762633723,((((pai-1-like_callorhinchus_milii:0.34225665972829860673,(pai-1-like_leucoraja_erinacea:0.29138300923784499208,(pai-1-like_squalus_acanthias:0.04600077104159837338,pai-1-like_scyliorhinus_canicula:0.13964057044933433915)91:0.06121144922006013789)92:0.08625723712332249160)93:0.12093082242641448043,(((pai-1-like_xenopus_laevis:0.03966279905655677868,pai-1-like_xenopus_tropicalis:0.02280540004421710912)100:0.08484739592590027912,((pai-1-like_rana_catesbeiana:0.06116066400263058672,pai-1-like_nanorana_parkeri:0.06036732346359198476)99:0.09149639819882048053,(pai-1-like_bufotes_viridis:0.04591558249156336285,pai-1-like_rhinella_marina:0.01469585926348034900)100:0.13479383279424420050)71:0.05954826612723394808)100:0.36944773117404283713,((pai-1-like_protopterus_TR383098:0.27420274459283650037,(pai-1-like_latimeria_menadoensis:0.00000100000050002909,pai-1-like_latimeria_chalumnae:0.00306727442836902345)100:0.17827296467378850320)38:0.05843092332528863897,(((((pai-1-like_mustela_putorius:0.05644844040993111239,(((pai-1-like_macaca_mulatta:0.00937259175818023864,(pai-1_homo_sapiens:0.00000100000050002909,pai-1-like_pan_troglodytes:0.00310121096046351349)98:0.00305743508360269449)100:0.05828289643774413331,pai-1-like_mus_musculus:0.15989533943681344397)54:0.01250968632286114830,(pai-1-like_bos_taurus:0.02124606619883130307,pai-1-like_ovis_aries:0.01572545641759130058)100:0.04866408516759521824)54:0.02061485104147140271)79:0.06836034325829874747,(pai-1-like_monodelphis_domestica:0.04091944726876110827,pai-1-like_sarcophilus_harrisii:0.04643711431749668328)99:0.09267516408607270884)50:0.03389858631412983464,pai-1-like_ornithorhynchus_anatinus:0.23678790600926594156)99:0.12229924262929435519,(((((pai-1-like_protobothrops_mucrosquamatus:0.05141816081986941983,pai-1-like_thamnophis_sirtalis:0.10177745201843586831)96:0.06605004053594119851,pai-1-like_python_bivittatus:0.03161796277126217858)97:0.09775927522065638864,(((pai-1-like_alligator_mississippiensis:0.00948211090188601224,pai-1-like_alligator_sinensis:0.01817381416151933951)100:0.53043139430399188772,pai-1_sturnus_vulgaris:0.52357674819783939224)99:0.31798362627727055907,pai-1-like_gekko_japonicus:0.39221189138806261676)30:0.04269001499388221099)26:0.03903664191860602845,pai-1-like_anolis_carolinensis:0.20976721494064479168)50:0.08460449423866038543,(pai-1-like_pelodiscus_sinensis:0.07653413098998534947,(pai-1-like_chrysemis_picta:0.00311413972017595851,pai-1-like_trachemys_scripta:0.00000100000050002909)93:0.05098352944367202932)100:0.15910728965045295435)57:0.03658304524722906514)86:0.09241803076209749446,(pai-1-like_tylototriton_wenxianensis:0.05026292023392512492,pai-1-like_ambystoma_mexicanum:0.07365190988879119494)100:0.12611497879901312213)53:0.05006134137354896485)39:0.07216322409649100766)55:0.06319532190018024853)77:0.10628532396164622198,(pai-1-like_polypterus_senegalus:0.26518123840494267629,(((pai-1-like_danio_rerio:0.07533207912795548966,(pai-1-like_sinocyclocheilus_anshuiensis:0.05163765649380041428,pai-1-like_cyprinus_carpio:0.02094697754134068612)99:0.02496728459103039061)98:0.08593468451551891651,pai-1-like_pangasius_hypophthalmus:0.22303280887173629332)96:0.12663168443371600191,(pai-1-like_lates_calcarifer:0.04141244412324571883,pai-1-like_fundulus_heteroclitus:0.16135241481241618944)100:0.17597708158976413384)100:0.22539637190392403099)100:0.30235373215320021645)98:0.18038917688528935401,(((serpine2-like_squalus_acanthias:0.02297742988558724997,serpine2-like_scyliorhinus_canicula2:0.09901601048482258638)100:0.20568299154169542020,serpine2-like_callorhinchus_milii:0.32833706689758618280)100:0.16555599708230481215,((serpine2-like_protopterus_TR412609:0.25188108186978314107,(serpine2-like_latimeria_chalumnae:0.19415121161946310990,((serpine2-like_hynobius_chinensis:0.06968634134267275015,serpine2-like_ambystoma_mexicanum:0.07179743028255464177)100:0.08409239790480507737,(((serpine2-like_xenopus_laevis:0.03801657131601914735,serpine2-like_xenopus_tropicalis:0.01582121840928411849)100:0.06662793702269000085,((serpine2-like_rana_catesbeiana:0.04400335330146967067,serpine2-like_nanorana_parkeri:0.00346985444780476340)92:0.01621198336610833041,(serpine2-like_rhinella_marina:0.01139644151076040640,serpine2-like_bufotes_viridis:0.02924528224943302376)89:0.02386178698540810175)100:0.06925806317392031730)100:0.10036082552041648841,(((serpine2-like_gekko_japonicus:0.03761875107507017119,(serpine2-like_anolis_carolinensis:0.05409623737805342031,(serpine2-like_python_bivittatus:0.01956882068916459411,(serpine2-like_protobothrops_mucrosquamatus:0.02182366035506615870,serpine2-like_thamnophis_sirtalis:0.03061140855803978073)95:0.02373205895626560868)100:0.05043902767048700359)82:0.00913375507153229953)99:0.04367027860309360271,((((serpine2-like_Antrostomus_carolinensis:0.00603551766457657152,serpine2-like_Mesitornis_unicolor:0.00600528048114277145)41:0.00000100000050002909,((((serpine2-like_Tyto_alba:0.00000100000050002909,(serpine2-like_Pterocles_gutturalis:0.00601269139609507657,((serpine2-like_Calypte_anna:0.02479140269526910675,serpine2-like_Buceros_rhinoceros:0.00299689828158730470)32:0.00301900595397589303,serpine2-like_Colius_striatus:0.00299962937637034263)12:0.00000100000050002909)21:0.00299936073945107455)9:0.00000100000050002909,(((((serpine2-like_Taeniopygia_guttata:0.00909704103508445980,serpine2-like_Geospiza_fortis:0.00301067098025462922)9:0.00000100000050002909,serpine2-like_Corvus_brachyrhynchos:0.00300878993908606888)52:0.00300536779270223079,serpine2-like_Manacus_vitellinus:0.00000100000050002909)61:0.00606675976505612492,serpine2-like_Acanthisitta_chloris:0.00601573219859619524)25:0.00601988122862858084,(serpine2-like_Nestor_notabilis:0.01212836525669404655,serpine2-like_Chaetura_pelagica:0.00300993325628995997)18:0.00300151856578516037)3:0.00000100000050002909)2:0.00000100000050002909,((serpine2-like_Podiceps_cristatus:0.00300058706565229033,(serpine2-like_Phalacrocorax_carbo:0.00152531078897618190,serpine2-like_Phoenicopterus_ruber:0.00261075963139811981)70:0.00186129905746974279)3:0.00000100000050002909,(((serpine2-like_Picoides_pubescens:0.00902751119579056453,((serpine2-like_Phaethon_lepturus:0.00300284039314906853,serpine2-like_Gavia_stellata:0.00000100000050002909)38:0.00243646690368207056,serpine2-like_Anas_platyrhynchos:0.00606557760406238426)22:0.00056763859202260073)2:0.00000100000050002909,(serpine2-like_Leptosomus_discolor:0.00902572352337704074,serpine2-like_Merops_nubicus:0.00601441072297281311)57:0.00000100000050002909)0:0.00000100000050002909,(((serpine2-like_Apaloderma_vittatum:0.00601429600638309341,(serpine2-like_Tinamus_guttatus:0.03390527086622629332,serpine2-like_Struthio_camelus:0.00293343352963389842)33:0.00609606232678848361)5:0.00000100000050002909,(serpine2-like_Tauraco_erythrolophus:0.00299911312515536857,serpine2-like_Chlamydotis_macqueenii:0.00300203414130601311)5:0.00000100000050002909)0:0.00000100000050002909,serpine2-like_Nipponia_nippon:0.00000100000050002909)0:0.00000100000050002909)0:0.00000100000050002909)0:0.00000100000050002909)1:0.00000100000050002909,((serpine2-like_Cuculus_canorus:0.03363188818125436436,(serpine2-like_Gallus_gallus:0.00000100000050002909,serpine2-like_Meleagris_gallopavo:0.00303601536809072325)95:0.00608693255912955838)30:0.00295331644660873274,serpine2-like_Egretta_garzetta:0.00000100000050002909)33:0.00299670061665285089)31:0.00300350143277271567)94:0.03564450108144684437,((serpine2-like_alligator_mississippiensis:0.00300684314884599232,serpine2-like_crocodilus_porosus:0.00301085417791082657)26:0.00000100000050002909,serpine2-like_caiman_crocodilus:0.00300692686758686871)100:0.05690740913349440905)97:0.02700733384172400442,(serpine2-like_pelodiscus_sinensis:0.00924840065718700484,(serpine2-like_chelonia_mydas:0.01529199613549581463,serpine2-like_chrysemis_picta:0.00300323048389568043)93:0.00573664033768775308)95:0.01903843183247642609)74:0.01356110481274532507)59:0.01547345740653196383,serpine2_homo_sapiens:0.10767970771322050993)77:0.02470066102185327836)52:0.03484187854793647371)91:0.05854070723294788059)58:0.02938880963152452896)33:0.02874640697389793664,((serpine2-like_anguila_anguila:0.17741934505045378612,(((serpine2-like_danio_rerio:0.09652562234461295465,(serpine2-like_sinocyclocheilus_anshuiensis:0.01413072666935595405,serpine2-like_cyprinus_carpio:0.06886150063800657029)96:0.04842757384534905618)99:0.07725340520384033072,serpine2-like_pangasius_hypophthalmus:0.24189193794986230124)95:0.08695485100350761054,(serpine2-like_lates_calcarifer:0.09099102876861946132,serpine2-like_fundulus_heteroclitus:0.11499392071543675098)98:0.08000743196704328264)55:0.02383494308474757087)100:0.18014150973588141658,serpine2-like_polypterus_senegalus:0.24532522028676151393)47:0.04642653821420351240)43:0.05785125367709329641)99:0.21615311994904107262)89:0.12128070000720801713)77:0.14224742735345932698,((serpine3-like_callorhinchus_milii:0.10595106604186947663,(serpine3-like_squalus_acanthias:0.01823035477455780748,serpine3-like_scyliorhinus_canicula2:0.14763963081068279259)100:0.12238186480887715268)99:0.13538434937567700445,(((serpine3-like_danio_rerio:0.06922026843945595920,(serpine3-like_cyprinus_carpio:0.03263172677904952607,serpine3-like_sinocyclocheilus_anshuiensis:0.02070858585994608814)82:0.02166593578945612969)100:0.17703133331227807745,(serpine3-like_lates_calcarifer:0.08171345328520375484,serpine3-like_fundulus_heteroclitus:0.14930848097464785584)100:0.11141137359955598229)100:0.30819705130105190527,(((serpine3-like_nanorana_parkeri:0.13467608898071897761,(serpine3-like_xenopus_laevis:0.06617049687934095648,serpine3-like_xenopus_tropicalis:0.05357263371107247318)100:0.08038732255356254019)100:0.17730891373597371108,(serpine3_homo_sapiens:0.50458959630209188063,(((((serpine3-like_Struthio_camelus:0.05900553582623332266,serpine3-like_Tinamus_guttatus:0.17351133154012876592)98:0.03678589393879213437,((serpine3-like_Anas_platyrhynchos:0.07026371343320199359,(serpine3-like_Meleagris_gallopavo:0.03077034107904050297,serpine3-like_Gallus_gallus:0.03001055601122395999)100:0.06423457549648942111)97:0.04223977851525902855,((((serpine3-like_Gavia_stellata:0.03462747579273454945,((serpine3-like_Charadrius_vociferus:0.02180109944766958283,serpine3-like_Tauraco_erythrolophus:0.03102703900226486122)11:0.00000100000050002909,(((serpine3-like_Falcons_peregrine:0.04411912334476506686,(((serpine3-like_Tyto_alba:0.08896674529486964245,((serpine3-like_Apaloderma_vittatum:0.04181510293513359539,serpine3-like_Nestor_notabilis:0.05327170249298634336)38:0.00520805594806420403,serpine3-like_Eurypyga_helias:0.06419510945182847761)4:0.00314598898484746720)5:0.00852679356854548626,serpine3-like_Haliaeetus_albicilla:0.03166333364357470925)1:0.00000100000050002909,((serpine3-like_Mesitornis_unicolor:0.05030092569629813354,serpine3-like_Pterocles_gutturalis:0.03905226590413751059)32:0.01027078964814864478,((serpine3-like_Leptosomus_discolor:0.03477193712302757006,serpine3-like_Buceros_rhinoceros:0.05745236019134586369)33:0.01036704114711011794,(serpine3-like_Colius_striatus:0.05358880917769610203,serpine3-like_Merops_nubicus:0.10088962317323348084)24:0.02142023453031500699)0:0.00000100000050002909)2:0.00636073239242022914)0:0.00582798138880053114)0:0.00000100000050002909,serpine3-like_Picoides_pubescens:0.09250193071896872787)0:0.00306392449148922170,((serpine3-like_Acanthisitta_chloris:0.06074469580401020002,((serpine3-like_Corvus_brachyrhynchos:0.03939862842026762429,(serpine3-like_Taeniopygia_guttata:0.03762818292146589277,serpine3-like_Geospiza_fortis:0.03623329206316730500)67:0.01354675171774411685)99:0.05450546417287516904,serpine3-like_Manacus_vitellinus:0.04163967148227672166)19:0.00268874574240710647)25:0.01277073073836593013,serpine3-like_Cariama_cristata:0.06196416189336333147)3:0.00398095051298402551)1:0.00605928349620151168)0:0.00304154288690503850)0:0.00301992317719818959,(((((serpine3-like_Aptenodytes_forsteri:0.01452767201493779421,serpine3-like_Pygoscelis_adeliae:0.00878163047672300690)49:0.01823003890631814949,(serpine3-like_Chaetura_pelagica:0.05982550709187817173,(serpine3-like_Calypte_anna:0.08256501571498464642,serpine3-like_Cathartes_aura:0.02839349754253277930)25:0.00799175863638366089)16:0.00474326292692676173)2:0.00223886496669088979,serpine3-like_Nipponia_nippon:0.02867744696258319945)5:0.00921270238527385592,(serpine3-like_Fulmarus_glacialis:0.01911799992130034861,serpine3-like_Phalacrocorax_carbo:0.03792919730307787313)17:0.00278301914523644903)4:0.00297792814642645117,serpine3-like_Egretta_garzetta:0.04926787986546661557)3:0.00312380336203164650)0:0.00325625567152263698,((serpine3-like_Balearica_regulorum:0.04676776035707692208,(serpine3-like_Cuculus_canorus:0.06695993684041054439,(serpine3-like_Podiceps_cristatus:0.04101827814909288217,serpine3-like_Phoenicopterus_ruber:0.03309608500544011789)51:0.01413940870688315879)7:0.00000100000050002909)4:0.00304729906338623621,serpine3-like_Chlamydotis_macqueenii:0.08799575743050437604)2:0.00312371606155321599)4:0.00000100000050002909,serpine3-like_Antrostomus_carolinensis:0.02813793740714335204)42:0.02644279736077651335)99:0.05524956911118693997)99:0.10482477759734168399,((serpine3-like_gavialis_gangeticus:0.00902122936505844221,serpine3-like_crocodilus_porosus:0.00922937902951123136)95:0.01218056706153632790,(serpine3-like_caiman_crocodilus:0.03118663728846530342,(serpine3-like_alligator_sinensis:0.00000100000050002909,serpine3-like_alligator_mississippiensis:0.00602763274931755570)66:0.00302604645339371332)63:0.00318213448394763856)100:0.09229891616108991392)62:0.02518144218457820868,(((serpine3-like_trachemys_scripta:0.00549288836734261945,serpine3-like_chrysemis_picta:0.03400212436956825263)80:0.00720066259960456135,serpine3-like_chelonia_mydas:0.02158224290379077981)99:0.03116711694763248455,serpine3-like_pelodiscus_sinensis:0.06595636448531774776)98:0.03774919607442594333)19:0.01475680187746944601,(serpine3-like_gekko_japonicus:0.15937078116447600529,((serpine3-like_protobothrops_mucrosquamatus:0.06693212153489723482,serpine3-like_python_bivittatus:0.06091967846727035230)100:0.16809729425748420883,serpine3-like_anolis_carolinensis:0.07233573694554609745)84:0.02424200967225165204)100:0.14908160053640362452)91:0.07039697992473088750)52:0.04016098333196367609)77:0.09211226279975395781,serpine3-like_latimeria_chalumnae:0.18996231086767417784)39:0.02430824373803003660)37:0.05569925192660648422)100:0.53294394578115333871)79:0.16453792753814239225)47:0.13610351071033868764)85:0.33840219455658920866,pai-1-like_oikopleura_dioica:1.07456550725911292865);
