# Supplementary material for: Origin and diversification of the plasminogen activation system among chordates
Source: BMC Evol Biol. 2019 Jan 17;19:27. doi: 10.1186/s12862-019-1353-z (PMC6337849; doi:10.1186/s12862-019-1353-z)
Supplement: Supplementary file 5 — Unrooted maximum-likelihood phylogenetic tree with bootstrap values of uPAR-like genes and closely paralogues identified in chordate species analysed. (TXT 13 kb) [file 12862_2019_1353_MOESM5_ESM.txt]

(((cd177_bos_taurus_NP_001092625.1:0.13450890578936378073,cd177_ovis_aries_XP_014955506.1:0.12377416006309466256):0.26422901557344807832,(cd177_mustela_putorius_XP_004767771.1:0.37667781553731877198,(cd177_pan_troglodytes_XP_009433997.2:0.16633365655809123629,cd177_macaca_mulatta_XP_014979636.1:0.14223598347082561100):0.32163952719499272481):0.12070795736785538965):0.15249111920694757849,(cd177_mus_musculus_XP_011248990.1:1.31983281488663095615,((pinlyp-like_rana_catesbeiana_GDDO01069877.1_m.298574:1.32513992788957546409,(((((pinlyp-like_xenopus_laevis_XP_018082212.1:0.17734764625888707612,pinlyp-like_xenopus_tropicalis_XP_002939189.2:0.21856570099659716755):0.85092524986681428167,pinlyp_gekko_japonicus_XP_015268600.1:0.81451404297113760844):0.08936803484227635874,(((pinlyp_ornithorhynchus_anatinus_XP_007661974.1:0.33325634579057139550,(((pinlyp_mus_musculus_Q9CQD7.1:0.07720878620025475869,((pinlyp_human_A6NC86.3:0.00000100000050002909,pinlyp_pan_troglodytes_XP_009434034.1:0.00608843734679753376):0.06286228531973736544,pinlyp_macaca_mulatta_XP_014979643.1:0.06193171139814041687):0.48453630404163849921):0.08122854011942005903,pinlyp_mustela_putorius_XP_004767761.1:0.09657855295182496413):0.04160353314438614003,(pinlyp_bos_taurus_XP_015323027.1:0.10875041412324443213,pinlyp_ovis_aries_XP_014955515.1:0.05141175990653566036):0.65346392311720802315):0.05347703103068790487):0.19456270750631818323,(pinlyp_sarcophilus_harrisii_XP_012402161.1:1.13472585123104674487,pinlyp_monodelphis_domestica_XP_007505565.1:0.18942719148073938751):0.11451435903482742873):0.41469601926216242971,pinlyp_thamnophis_sirtalis_XP_013931821.1:1.27948259780454520751):0.13408985820360863617):0.22340774709725913505,((pinlyp-like_hynobius_chinensis_GAQK01007211.1_m.24502:0.33416715512179961944,pinlyp-like_axolotl_gb_GFBM010726400.1_m.729772:0.25250467436284890210):0.53783527690399890453,((pinlyp-like_bufotes_viridis_GDRL01072309.1_m.79463:1.14135038877979466676,(pinlyp-like_rhinella_c26684_g9_i2_m.84715_peptide143079:0.25805771084125389558,pinlyp-like_nanorana_parkeri_XP_018417677.1:0.54469456597728949099):0.33959944982857909190):0.48982477823133258044,pinlyp-like_tylototriton_GESS01045297.1_m.128543:0.60437449801970721808):0.20686068305583507621):0.21765776618440418888):0.10247373422773670137,(lypd3-like_thamnophis_sirtalis_XP_013914466.1:3.29995317571045587712,(((((pinlyp-like_alligator_miss_XP_019351670.1:0.28576448525030262449,pinlyp-like_alligator_sinensis_XP_014382632.1:0.27644485877568197862):0.05958678901313847059,pinlyp-like_caiman_crocodilus_TRINITY_DN603160_c0_g1_i1_m.317059:0.16729298100166406504):0.21315163874001971656,((pinlyp-like_Tyto_alba_Tal_R006686:0.06385101753485138143,((((((pinlyp-like_Phaethon_lepturus_Ple_R004813:0.02149185784801875554,(((pinlyp-like_Haliaeetus_albicilla_Hal_R001242:0.03254138341906127191,((pinlyp-like_Cuculus_canorus_Cca_R014903:0.11829337230154558791,pinlyp-like_Tauraco_erythrolophus_Ter_R005776:0.04454204742028919362):0.02266251774437277530,(((pinlyp-like_Buceros_rhinoceros_Brh_R003389:0.31832097785534674284,pinlyp-like_Eurypyga_helias_Ehe_R010846:0.06631881887800955555):0.00627368647626862577,(pinlyp-like_Merops_nubicus_Mnu_R012420:0.07610428726062584692,(pinlyp-like_Colius_striatus_Cst_R010716:0.06193775020392056074,pinlyp-like_Picoides_pubescens_Ppu_R004329:0.07778502396139252983):0.02377030556882082576):0.02052715597594504879):0.01227733496818623864,pinlyp-like_Cariama_cristata_Ccr_R013602:0.05381015478955326198):0.00000100000050002909):0.00605800217960716231):0.00527811007072781935,((pinlyp-like_Antrostomus_carolinensis_Cca_R014576:0.03804885061302110127,((pinlyp-like_Calypte_anna_Aan_R014596:0.15102028815836462949,pinlyp-like_Mesitornis_unicolor_Mun_R009242:0.10496065910791366194):0.04277659788343678854,pinlyp-like_Apaloderma_vittatum_Avi_R010886:0.14325101131689974010):0.00549302160476007953):0.00565386159215432779,pinlyp-like_Charadrius_vociferus_Cvo_R013356:0.00551077191692603274):0.00513160121381832715):0.00527558040010200208,pinlyp-like_Fulmarus_glacialis_Fgl_R012622:0.00000100000050002909):0.00523927323265765445):0.00531748432056200482,(pinlyp-like_Leptosomus_discolor_Ldi_R001472:0.04895361053317318079,(pinlyp-like_Cathartes_aura_Cau_R005824:0.08463825393900477334,(pinlyp-like_Gavia_stellata_Gst_R002220:0.02607582970018468629,pinlyp-like_Falcons_peregrine_peregrine_GLEAN_10006433:0.06678933168758362238):0.00589445875724300700):0.00000100000050002909):0.00000100000050002909):0.00000100000050002909,(((pinlyp-like_Chlamydotis_macqueenii_Cun_R001080:0.10915717095961423311,pinlyp-like_Phoenicopterus_ruber_Pru_R008246:0.04404678698861921177):0.00556954780113404300,pinlyp-like_Phalacrocorax_carbo_Pca_R003084:0.05683936595870800468):0.00000100000050002909,(pinlyp-like_Pygoscelis_adeliae_Pad_R013412:0.01392082974649495528,pinlyp-like_Aptenodytes_forsteri_Afo_R007344:0.01430360496624775990):0.03694176318715509943):0.00526248137870125900):0.00000100000050002909,(((((pinlyp-like_Corvus_brachyrhynchos_Cbr_R002709:0.04926904444367766200,(pinlyp-like_Taeniopygia_guttata_ENSTGUT00000001730:0.01710027409796073886,pinlyp-like_Geospiza_fortis_Gfo_R012270:0.03050483145612880101):0.01881863763638434370):0.12060199530728987760,pinlyp-like_Acanthisitta_chloris_Ach_R002420:0.04532237778956829666):0.03435026306719642791,pinlyp-like_Pterocles_gutturalis_Pgu_R005515:0.02700258860527607677):0.00550904576211107711,pinlyp-like_Balearica_regulorum_Bre_R011973:0.05479573378155576380):0.00000100000050002909,(pinlyp-like_Nestor_notabilis_Nno_R011248:0.03276294710708761715,pinlyp-like_Podiceps_cristatus_Pcr_R001529:0.02168897977269132471):0.00525467772550237446):0.00537304442691760933):0.00528907232750237214,pinlyp-like_Nipponia_nippon_Nni_R005735:0.03813212513258931735):0.00519138897391322775,(pinlyp-like_Chaetura_pelagica_Cpe_R011659:0.22386991634602002033,pinlyp-like_Pelecanus_crispus_Pcr_R011499:0.03336047711149116302):0.01630851742331130422):0.00699175763719068512):0.01635435625794747286,((pinlyp-like_Tinamus_guttatus_Tma_R006985:0.15177475005437834898,pinlyp-like_Struthio_camelus_Sca_R007591:0.10673996393414283967):0.14961358870058932835,(pinlyp-like_Gallus_gallus_GALT00000028225:0.10517638765888055741,pinlyp-like_Meleagris_gallopavo_Mga_R015521:0.09523907921310861835):0.05844980826340381852):0.04358727445681290225):0.26984007421287037332):0.18014443048224110244,(pinlyp-like_pelodiscus_sinensis_XP_014433833.1:0.55319220391382661894,(pinlyp-like_chrysemis_picta_XP_008175735.1:0.33255801811391227929,(pinlyp-like_chelonia_mydas_EMP42220.1:0.17544211790207508983,pinlyp-like_trachemys_scripta_JW472259.1_m.37934:0.27665636715158065106):0.08629398445027074149):0.11405290686068056405):0.23933434377045786912):0.03706774963968945125,(pinlyp_protobothrops_mucrosquamatus_XP_015670169.1:0.15052159918720414700,pinlyp_python_bivittatus_XP_007431185.1:0.06109854242604590563):0.61257962977428181972):0.00000100000050002909):0.17377919708543027033):0.05245221876845362202):0.11359367995609431778,((uPAR-like_squalus_acanthias_TR218519_c0_g2_i1_m.179456:0.75378226284790006417,uPAR-like_scyliorhinus_canicula_Contig94016_m.128942:0.91133245010838970224):0.46885729293745609381,((uPAR-like_eshark_XP_007910493.1:1.55390272411255514484,((((uPAR-like_fundulus_heteroclitus_XP_012710977.1:0.35739177363202084825,uPAR-like_lates_calcarifer_XP_018542921.1:0.62553395691494040332):0.50671144946914581375,(uPAR-like_danio_rerio_XP_002665293.1:0.47693908756688591088,(uPAR-like_sinocyclocheilus_anshuiensis_XP_016325588.1:0.11361033944674293894,uPAR-like_cyprinus_carpio_XP_018930883.1:0.08677610243685815461):0.22224611386471651575):0.30668952399652521512):0.13200585046942367451,(pinlyp_cyprinus_carpio_KTF73612.1:1.06116635652023361125,((uPAR-like_latimeria_menadoensis_GAPS01008327.1_m.17551:0.06965875442663785333,uPAR-like_latimeria_chalumnae_XP_014352736.1:0.03586036299935921323):0.96380128818246724176,pinlyp_polypterus_comp16546_c0_seq1_m.12538:0.65153381524855702445):0.16432109445911041723):0.03511979916576834365):0.13337414480635989555,((pinlyp_lates_calcarifer_XP_018543723.1:0.50936448884944496296,pinlyp_fundulus_heteroclitus_JAR80560.1:0.56588478229826788546):0.46668994995548096494,pinlyp_protopterus_TR377274_c0_g1_i1_m.179263:0.94379380035683591021):0.11499335192477749823):0.08304274689312440838):0.10143949642504791753,((((((lypd3-like_gekko_japonicus_XP_015261137.1:0.22197003015910651835,(lypd3-like_anolis_carolinensis_XP_008111998.1:0.15345725242004790156,(lypd3-like_python_bivittatus_XP_007435296.1:0.03214674208265862893,lypd3-like_protobothrops_mucrosquamatus_XP_015684517.1:0.12265596035506613759):0.11273314518769519954):0.06350022414773354162):0.16490383569461164459,(((lypd3-like_chrysemis_picta_XP_005312362.1:0.06274524898835513731,lypd3-like_trachemys_scripta_JW430341.1_m.128523:0.06441273759214319328):0.05797936164728233893,lypd3-like_chelonia_mydas_XP_007071370.1:0.59339203607760193648):0.08027714949937045374,(lypd3-like_alligator_sinensis_XP_014380562.1:0.11387481778331860760,lypd3-like_alligator_miss_XP_014450222.1:0.02395174472087353151):0.56309081493025259224):0.10263828585835024776):0.14688926767869742163,(lypd3-like_ovis_aries_XP_012017990.1:0.09695837903928154755,((((lypd3-like_pan_troglodytes_XP_512715.2:0.03024124427798704010,lypd3-like_macaca_mulatta_XP_001102229.1:0.06836630488488391888):0.04828660150379142368,(lypd3-like_mustela_putorius_XP_004767766.1:0.15533808098072382498,lypd3-like_monodelphis_domestica_XP_007506110.1:0.37055623283866989670):0.00000100000050002909):0.08228620024846605707,lypd3-like_mus_musculus_Q91YK8.1:0.14701556154403566667):0.07314702653649023112,lypd3-like_bos_taurus_NP_001076888.1:0.04773778580250673254):0.08887526739734648296):0.41454497047562083312):0.24387817813907775033,((lypd3-like_xenopus_tropicalis_OCA30033.1:0.78008592317427072338,lypd3-like_nanorana_parkeri_XP_018410102.1:0.38219152292708691299):0.27929740176887674075,(lypd3-like_tylototriton_GESS01077746.1_m.220085:0.34022010875196173618,lypd3-like_axolotl_gb_GFBM010780106.1_m.853711:0.25680189618096016524):0.33700141983877346386):0.11409722194078504576):0.18494766303340734459,(lypd3-like_hynobius_chinensis_GAQK01000457.1_m.1472:0.97472962494952364310,lypd3-like_pelodiscus_sinensis_XP_014432275.1:1.19198528958953597900):0.26849883999994089701):0.42004417131720728218,((protopterus_TR390300_c0_g1_i3_m.204585:1.12789789133047357872,(((uPAR-like_protopterus_TR405621_c0_g1_i1_m.261530:0.56508726558915378657,(xenopus_laevis_OCT73253.1:0.46755249723510033943,(tylototriton_GESS01038834.1_m.110134:0.35056707848003942907,axolotl_comp38220_c0_seq2_m.124198:0.30476756202783739091):0.23718226259407912404):0.28734419078234757494):0.13940645091882303275,((uPAR-like_nanorana_parkeri_XP_018410097.1:0.26402220465886910850,(uPAR-like_xenopus_tropicalis_XP_004916444.1:0.11724219743716821074,xenopus_laevis_XP_018081939.1:0.15699737623324944158):0.12557515176285091729):0.23136845058952540399,(tylototriton_GESS01000211.1_m.595:0.24703142281332704511,axolotl_comp36313_c0_seq1_m.103115:0.26993060767642473863):0.19599677000224743906):0.42571114609368299053):0.16775899895928914063,(alligator_miss_XP_019342558.1:1.23922371436552225532,python_bivittatus_XP_007427343.1:1.06565004976557320404):0.21951802642671797150):0.14490601200461730724):0.15984317833234684691,((((((((uPAR-like_protobothrops_mucrosquamatus_XP_015684538.1:0.28766687362235560110,uPAR-like_python_bivittatus_XP_007435293.1:0.10457323096985150779):0.08836355749162499995,uPAR-like_anolis_carolinensis_XP_016850278.1:0.18188613950430734811):0.10665309441508673272,uPAR-like_gekko_japonicus_XP_015272931.1:0.26357609100038648098):0.16447500396180950166,uPAR-like_trachemys_scripta_JW442865.1_m.104060:0.31443607843104570687):0.09337070591301312172,uPAR-like_alligator_miss_XP_019347428.1:0.60179021233428320325):0.30468239207806380175,(((uPAR-like_mustela_putorius_XP_004767752.2:0.14638996793370670502,(uPAR-like_ovis_aries_XP_012044906.1:0.04702193258331616860,uPAR-like_bos_taurus_Q05588.1:0.03741809867828872760):0.21450915305466267125):0.04269647386251981813,(uPAR-like_mus_musculus_P35456.1:0.27092456687046095887,((uPAR-like_pan_troglodytes_Q9GK80.1:0.00741647384964926829,uPAR_human_NP_002650.1:0.00376446466238330177):0.01856723695400792906,uPAR-like_macaca_mulatta_XP_014979645.1:0.02340752379739487188):0.20912453596963978542):0.04121685908516743713):0.18005199814718356177,(uPAR-like_sarcophilus_harrisii_XP_012402653.1:0.23523184055337206799,uPAR-like_monodelphis_domestica_XP_007491800.1:0.10241993222547199349):0.49582774720806749302):0.33821429799803881533):0.19759057719809314246,uPAR-like_axolotl_comp40346_c0_seq1_m.164750:0.89919385729204370783):0.11945160635714804909,(uPAR-like_xenopus_laevis_OCT73282.1:0.86441742179752900643,(tylototriton_GESS01058519.1_m.165879:0.77861574597025839939,((python_bivittatus_XP_007435292.1:0.10162018886643653381,anolis_carolinensis_XP_008111996.1:0.16029993934249855969):0.36012280831776827261,alligator_miss_XP_014450215.2:0.57452861265452137562):0.39689723826854866884):0.00000100000050002909):0.28012473433466139605):0.17145187453622345863):0.12936157848642160229):0.11814415297468698618):0.09041217838234333337):0.15063501258926892401):0.95598693612091512062):0.57338220459341737723,cd177_sarcophilus_harrisii_XP_012402173.1:0.73266155207928451709):0.0;
