# Supplementary material for: Origin and diversification of the plasminogen activation system among chordates
Source: BMC Evol Biol. 2019 Jan 17;19:27. doi: 10.1186/s12862-019-1353-z (PMC6337849; doi:10.1186/s12862-019-1353-z)
Supplement: Supplementary file 9 — Protein sequences of the uPAR-like genes and closely paralogues used to build the phylogenetic tree in Additional file 5. (TXT 48 kb) [file 12862_2019_1353_MOESM9_ESM.txt]

>10_10-uPAR-like_cyprinus
MDLQISVFLLFVLFTAGHSLSCYECMGLTGSCADQKVKTCPSGFSKCMSLTTAVQSGGFS
AKVKIKDCAPDCAIGSMNFGIGKTSLACCNTDQCNVQDAPDPSNVPNGNKCYYCDGQSCS
NTVSCSGSEDRCFKATGSSGGQSIKGCVSKSICDAATPVGDVQGVSCCSGNLCNGAQSVT
QSFLFLCCSLVSFILLH
>10_10-uPAR-like_danio
MDKQIAVFLLFVIFTTGHSLSCYQCNSSCVNLTETACSSGTTMCESTTMIPQLADLGTNK
TFKGCAADCGNGSINFSIVMIFSECCNSDRCNIQDAQDSNTDALNGNTCYYCDESNNCFN
VLNCSGSDDLCVTATGTIEGQEMTLKGCASSSICVAVTSIGLAQNISCCSENLCNGAKSV
TQSFLFLCFPLIIFILML
>10_10-uPAR-like_fundulus
MHFVTLIVGIWLLPKANTLKCYECIPGTTGTCTDQAKECTSSDNRCAAMTLLTYTGDSKP
REIKAKMCTQAEGCVKGSVNFGSDKTVTVTECCASDLCNTKHVSEPKSIPNGKKCYSCEG
QQCTRTLNCEGDQDYCIETITNLGGEIQTLKGCASKMVCDENGSASFETFIGQRSSCCQG
DYCNSASSASAGLPLLLMSLSCLVLLI
>10_10-uPAR-like_sinocyclocheilus
MDLQISVFLLFVLFTAGHSLSCYECTGSCAVQKVKTCLRGSSKCMSSTTATQFGEISAKV
KIKDCAADCASGFMNIGIGKTFLACCNVKDAADPPNGKKCYYCDGQSCSNILSCSGSEDR
CFKATGTFEGQSTVVKGCLSKSICDAATSVGDVQGVSCCSGNLCNGAQSVTQSFLFLCCS
LLSFILLH
>10_10-uPAR-like_callorhinchus
MKIFLCLLSFCAVVLQVHSLKCYSCENTASGCNHTCSSEDICSKDTTKTWFTQTGIEDGL
KSWGCIPNEYCFGHVLLQTKLKVGITKRECCQTELCNKGVITVVIPDKKNGLRCWSCDND
NGENCAEPTITIDCVDIGTRCFTLYSNSTGIEQFMRGCASPSYCSIDPEIGTDFTCCGKD
LCNASQNVRATIGTVWLAVLSLWLF
>10-10-uPAR-like_scyliorhinus_canicula
MRLLFVLAIACSSLIEVQPLICKLCSGSTCNPTNTTCVATVNRCQTTSTILRTAISARST
LQQGCEETSTAVSFNSGGGLRFSNIIKFCTTDCCNTQLTPDPENTNENGLTCMGCSSTTE
ADCTMNLREVKCVGTENQCLNATGTQFITAPSQAIVFKGCATATLCTGTPALGEFLISLP
GGTQCSAATGSSTTVVPTTPTTAP
>10-10-uPAR-like_squalus_acanthias
MSRGKGKTLFAIFAFCTVLAEVSSLTCYQCNALSGHCEPQRIICKPDITTCRTISSKQVV
AGVTSSRISNSCGPCSEPIYFSTGVVSVSKISRCCDSDLCNNQTVADAPNTTQSGLECRG
CFNSSADSCSASEETVKCVGPETRCMNVSGQQDLMPIGLPFFARGCASELCCQSTSVFRD
FRMQVNELPACCVGNLCNGDARSVATTHPGDRTSSTATPGTSTQRPTDNGGDRTSSTATP
GTSTQRPTDNGGDRTNSTVTPGTSTQRPTDNGASVGCIVGTVVGLGAGVLILLLICWCCW
KRN
>10-10-uPAR-like_latimeria_chalumnae
MKALFFTIYILCTLSVEVSTLVCKSCFAIKKECDEMQNVNCTAKENVCYDMSVEMKNMKG
EEFQSVMKGCGMGNICKPAQSIIIHGVQTITAVKCCKTNLCNSASFLVSVPKSTFNGMKC
YSCTDKSSKVCQSVKTTVECSGDQTVCFKLTEEIDKDGNKKPYITKGCASKGVCKGFLFS
TSKGITVIDNVHCCEGSLCNNGDCFSYNWILLAVASILLLKPSF
>10-10-uPAR-like_latimeria_menadoensis
MKALFFTIYILCTLSVEVSTLVCKSCFAIKKECDEMQNVNCTAKENVCYDMSVEMKNMKG
EEFQSVMKGCGMGNICKPAQSIIIHGVQTITAVKCCKTNLCNSASFLVSVPKSTFNGVKC
YSCTDKSSKVCQSVKTTVECSGDQTVCFKLTEEIDKDGNKKPYITKGCASKGVCKGFLFS
TSKGITVIDNVHCCEGSLCNNGDCFSYNWILLAVASILLLKPSF*
>8-10-10-uPAR-like_alligator_mississipiensis
MPIMRGLWIRIGLFVLVALGTAAALRCYSCEDEENESCPQLDCAPGQDRCRATAMASLRP
LTRTAQWVRTSRGCDVAGKPNNSVSFASTTGSVLFLSEHFCASDLCNREDPRGPDFPHPR
GTPLRCVSCAASEGSCSGRDLAPLPCADPRDQCVDIATLGGPHDAPDERRLKGCGRLWGC
GAPLGFHSAGSLFLLRCCNRSLCNDDPHDVEVSQLPLNNVTCYSCEGNRTHGCAPHALAE
LHCRGPMTRCLEAEGTHEVEGPGWRVRGCAXPAWCDSPYTAIYKGLQGAGAQCCQGDRCN 
QGAAPPWPPATALLAPLGLLLIQLP
>10-10-10-uPAR-like_lates_calcarifer
MHLLLIFGIVLLPKAYTLKCYECILGASGSCTGKEKECPSQDYQCGAMKVTSYTGESKLS
ADSKGCALPNECVEGSLNFGVARTVFTSKCCSSDLCNTQPAPDPSKSSPNGKKCFTCDGQ
KCTATLNCAGNEDSCISATVSVGGEKTTVKGCASKTVCANIQTAQMMEAIGAEMSCCQGD
YCNSANSTSAGFFSPSHWPHTPQTPFLILSTNPSKSSPNGKKCFTCDGQKCTATLNCAGN
EDSCITATVSVGGGKMTKKGCASKMMCANTQTAQMMEAIGAEMSCCQGDYCNSASSTSAG
LLLLVAPLISLVVFS
>8-8-10-uPAR-like_ambystoma_mexicanum
METAFSCLLLCALLTQACCLECFKCDGSANCTMGTERCWEGQNWCQAILTQWTTGNDTQR
SVVKGCAWMEGTNQTTSYSSKQTRSMQSEYYCSADLCNREDPAGALGADVPNGFQCHTCS
SLVTCNETENSIQNCTGLEKQCVFSSQKLMFPDRMSMMKSVSKGCWHNPGSAGAVGYITA
HSSLLISFCNSSLCNNATMGFQHQNRSVNGVTCFTCEGNRTTSCSHQNEALIECYGPLTQ
CMEAMSVDEQNNVTSIIKGCATPAWCQHPLLTGFQKEDFHSFQCCEGRLCNTGMANTTEP
DALSTTASTSSMPRSSNVRGNGAENGGASVSGSLQFLVALLLISTSWNLMMATGF*
>10-10-10-uPAR-like_nanorana_parkeri
MISFVEKQEKGLADDTDDLSTGRRLLIFCLPPWTKRTAAVGPCLPLKCNQCTGRPFDCVE
STQLCTLNQTSCMSQSFTYVENGTSTEWTYKGCSQGLRCNESVYVDMGYRKTYISSQCCI
SDMCNSGTYYARVPVAVLYCQTCQGNSASCASTNLTTIQCAGVQDRCITLSTVYNNVSSS
DVVIKGCGTGNLCGRRLHYNTGGVKVYSEMSCCGYNKCNQGVNTVTVNTLVNTTLNGLQC
YACNETGKGECTTPTTVSCTGSMTSCLDVLGYPRGNTLMRGCCSTDVCYGLSASMSLQAS
QKLYCCNGNLCNNGKITSYFSSGTTMARGRVYIIAGALLVLVELLRTLL
>8-10-10-uPAR-like_xenopus_laevis
MGIIILLFGFLVLVDPGNALSCYNCTSEKGCKGKEVTCPGKNDTCSTSVLTISAFPLSYR
SVFKSCLNTPRPSRASFFTPSRTVRFSLQETTCSSDLCNNQTKFDFVEKINDLNCFSCIS
PGKSCDSDMMRKLQCRKEQKQCVDLRIKGTLGDISDTSLKGCGYFPACNGDLLFSNQKTS
LSVKCCGDNFCNSQTDYPTPKKLPNGKQCYSCQTDDGKKCSAENSQKTKCYGDLTSCVEM
AGLSMQGGTPKVMILKGCANPSMCKSTALPLLQKLNNATVQCCNDNLCNKKFTEDNFLTD
GNPPIKPTPTSIPPSTPTATLPDMNFSNSSMNNSIYSTSSPIQNPGISSNNSGLVGNSTL
NNTSLTTQNNTSVQSSPLPTGNDTTVNGTNNALPGGNNSGNGSATVGNASAPITSFPVTN
TSAGNTSASNQTLPGLSNAGVSNTSVNGSSNASNASNASNAGNASVPTVSSPTVLNAGGG
NGSTCNNSACSVIVPVNSSATGNMSSGANNVGNGSNNTSNLGNSSHSNTSSSLSNSGAVN
NSTANIPGSNGTASGLNQSGPGITGGGGVLNGSNASSNGSSSTGNVNGSMGNSTNTNVNN
GSVTSITGAGNGSSVNDSGIIGSVSNPVQSPPGSSNGSSPGSSSTGNATSTNVNNGAGNG
SSVNGSSNGSSPGLSSTGNSTSTNVNNGAGNGSSVNGSSTGSSPGSSSTGNSTSTNVNNG
AGNGSSVNGSSNGSSPGSSSTGNATSTNVNNGTGNGSSVNGSSNGSSPGSSSTGNATNTN
VNNSAGNGSSVNGSSNGSSPGSSSTGNATSTNVNNGAGNGSSVNGSSNGSSPDSSSTGNS
TSTNVNNGAGNGSSVNGSSNGTIPGLSSTGNSTSTNVNNGSVTSITGAGNGSSVNDSGII
GSVSNPVQSPPGSSNGSSPGSSSTGNSTSTNVNNGAGNGSSVNGSSNGSSPGSSSTGNIT
NTNVDGPRNNTASTTSEGLTTGFVTGGSSNVNTTDVPKIDNQTTNGKGDTFTTSIFILMT
AMLLNVLNSL
>10-10-11-uPAR-like_xenopus_tropicalis
MHKWLSLLILCFFLPVVFSLKCYQCTGLPYDCQETEQLCHINQTSCMSQAFTVVDNGTIK
EWTYKGCSQGLVCNESVYLDRGSMKTYISSACCSTDLCNVETYYALVQVAGLYCQSCEGS
SDSCSLQNLTSVQCSGVQDRCMTVTTVFANETVSSESAIKGCGTGNLCNRSLEYNSGNGR
IYTSVSCCGKTNCNTGRNSVTFSETLNGLMCYACNETGKGECKTPTTVSCTGNMSSCMDV
VGFPRGNTLMRGCCSKDVCMGLSASMSIQVSQKQYCCSRNLCNNGNINSYFSKGSIIARS
RGVMGVALFILTVVLRTL
>10-8-10-alligator_mississipiensis_XP
MTPTLYMVMLLGLLVTGGWPLPPPYSQPQLLSLLHPVVHPQNHLHLPTASGLRCPKCLPW
QGNCKGKVEMCVPGQNACVVQQLRLTSVMENALRVGCRKCEVLPSDTEAGFSVTSTCCFT
DLCKAIDMSLPSLALGPPCQSCVGSATTCGPNSPTVTCGDPRGQCVQISRRLLPGEKGDT
MYKACGWQGPSEELLAIAAGPDLAYVHVQRCRGAGCNNGSFAEVPRGKPNGKLCYTCRDT
GAGECNRRQMPTMSCTGAMDQCVKVRSTDWNKPAILLRGCGTPNLCGPLQPRGRLLLPFE
RKVHCCSGNHCNYEAPLPASRARPPAAPGTAAAGGAWS
>8-10-10-uPAR_homo_sapiens
MGHPPLLPLLLLLHTCVPASWGLRCMQCKTNGDCRVEECALGQDLCRTTIVRLWEEGEEL
ELVEKSCTHSEKTNRTLSYRTGLKITSLTEVVCGLDLCNQGNSGRAVTYSRSRYLECISC
GSSDMSCERGRHQSLQCRSPEEQCLDVVTHWIQEGEEGRPKDDRHLRGCGYLPGCPGSNG
FHNNDTFHFLKCCNTTKCNEGPILELENLPQNGRQCYSCKGNSTHGCSSEETFLIDCRGP
MNQCLVATGTHEPKNQSYMVRGCATASMCQHAHLGDAFSMNHIDVSCCTKSGCNHPDLDV
QYRSGAAPQPGPAHLSLTITLLMTARLWGGTLLWT
>8-10-10-uPAR-like_bos_taurus
MGQPLLLLLLVYTYIPGSWGLRCLQCENTTSCSVEECTPGQDLCRTTVLSVWEGGNEMNV
VRKGCTHPDKTNRSMSYRAADQIITLSETVCRSDLCNKPNPGRDATVSRNRYLECASCSS
TDLSCERGWDQTMQCLKSRDQCVDVITHRSLKENPGDERHIRGCGILPGCPGPTGFHNNH
TFHFLRCCNTTKCNAGSVLELQNLPPNGLQCYSCEGNGAHRCSSEETFLIDCRGPMNQCL
EATGTKGLRNPSYTIRGCAAPSWCQSLHVAEAFDLTHVNVSCCTGSGCNHPARDDQPGKG
GAPKTSPAHLSFFVSLLLTARLWGATLLCT
>8-10-10-uPAR-like_macaca_mulatta
MGHPLLLPLLLLLHTCVPASWGLRCMQCKSNGDCRVEECALGQDLCRTTIVRMWEEGEEL
ELVEKSCTHSEKTNRTMSYRTGLKITSLTEVVCGLDLCNQGNSGRAVTVSRSRYLECISC
GSSDMSCERGRHQSLQCRSPEEQCLDVVTHWIQEGEEGRPKDDRHLRGCGYLPSCPGSSG
FHNNDTFHFLKCCNTTKCNEGPILELENLPQNGHQCYSCKGNSTHGCSSEETFLIDCRGP
MNQCLVATGTYEPKNQSYMVRGCVTASMCQRAHLGDAFSMHHINVSCCTESGCNHPDLDI
QYRKGAAPQPGPAHLSLTITLLMTARLWGGTLLWT
>8-10-10-uPAR-like_mus_musculus
MGLPRRLLLLLLLATTCVPASQGLQCMQCESNQSCLVEECALGQDLCRTTVLREWQDDRE
LEVVTRGCAHSEKTNRTMSYRMGSMIISLTETVCATNLCNRPRPGARGRAFPQGRYLECA
SCTSLDQSCERGREQSLQCRYPTEHCIEVVTLQSTERSLKDEDYTRGCGSLPGCPGTAGF
HSNQTFHFLKCCNYTHCNGGPVLDLQSFPPNGFQCYSCEGNNTLGCSSEEASLINCRGPM
NQCLVATGLDVLGNRSYTVRGCATASWCQGSHVADSFPTHLNVSVSCCHGSGCNSPTGGA
PRPGPAQLSLIASLLLTLGLWGVLLWT
>8-10-10-uPAR-like_mustela_putorius
MGRPRLLPLLLLLVQTCVPASWSLQCLLCGRTGKCQVEECARGQDLCRTTTLRIWEGGEE
LEVVERGCAHPEKSNRTMSYRTGTQIITLTEALCATDLCNQPSPGRTSTFPRTRNRYLEC
VSCASSDLSCERGWDQSLQCRSPTEQCVEVVTHRSLEGSPRDEHHTRGCGNLPGCPGPTG
FHNHHTFHFLQCCNTTKCNGGSVVELQNLPLNGLQCYSCEGNSTHGCSADESSLTACQGP
MNQCLEATGTNGLGNPIYTVRGCATPSWCQSLHVAEAFSLTHLNVSCCTGTGCNSAPRLG
PAHLSLTTTLLITARLWGGTLLWT
>8-10-10-uPAR-like_ovis_aries
MDQKPLLLLLLVHTYIPASWGLRCVQCKNATSCSVEECASGQNLCRTTVLSVWEGSNKMN
VMRKGCTHPDKTNRSMSYRAGNQIITLSEAVCGSDLCNKPNPGPDATFSRNRYLECASCA
STDLTCERGWDQSMQCLKSRDQCVDVITHRSLKENPEDERHMKGCGILPGCPGPTGFHNN
HTFHFLRCCNTTKCNAGPVLEIQNLPPNGLQCYSCEGNSAHRCSSEETFLIDCRGPMNQC
LEATGAKGLRNPSYTIRGCAAPSWCQSLHVAEAFDLTHVNVSCCTGNGCNHPARDAQPRK
GGAPQTSPAHLSFFVSLLLTARLWGATLLCT
>8-10-10-uPAR-like_pan_troglodytes
MGHPPLLPLLLLLHTCVPASWGLRCMQCKTNGDCRVEECALGQDLCRTTIVRMWEEGEEL
ELVEKSCTHSEKTNRTLSYRTGLKITSLTEVVCGLDLCNQGNSGRAVTYSRSRYLECISC
GSSNMSCERGRHQSLQCRNPEEQCLDVVTHWIQEGEEGRPKDDRHLRGCGYLPGCPGSNG
FHNNDTFHFLKCCNTTKCNEGPILELENLPQNGRQCYSCKGNSTHGCSSEETFLIDCRGP
MNQCLVATGTHEPKNQSYMVRGCATASMCQHAHLGDAFSMNHIDVSCCTKSGCNHPDLDV
QYRSGAAPQPGPAHLSLTITLLMTARLWGGTLLWT
>8-10-10-uPAR-like_anolis_carolinensis
MDFFLISIVLLLTVPHISGLQCYSCDRDTDCTEMEICEEHQEQCSTTIMTVLSRPKISTY
ILKGCDVSGKPNNSISHLSGNQVVFLTEEYCDTELCNKRSPNVVDVLIARGRQRRTRECY
SCTTADKTCSNSSLELMTCARLEEDCVDIISFTTELPAGEQRIKGCGQLSHCQASEPLGF
HNQNSFHLIKCCNSSRCNSDMQDYKDAPLPLNGVTCFSCEGNSTHGCSPDAVSKIQCQGP
MTQCLEASGIHGISGENSVVKGCASPSWCESPYTAVHKNLGAIHSRCCSGNLCNNWIING
TLKPSPRSQAGHTFQAQQTLLSTALLLSVTFLLCSGSS
>8-10-10-uPAR-like_gekko_japonicus
MNFFSWIRFFFLFSLVAYVLGLQCYSCDGDSNCLEARVCPEHQDRCRTTVMTTLTRSGIS
TYYHKDCDVSGKANNSVSYLSHNQVVFLAEEHCESELCNEHAPNVLDVLLARGRPPNLKQ
CYSCSSADESCFNSTLAQMRCSRPGEQCVDITSFTVPEEFSQDELHIKGCGQLSHCQETL
GFHNQDSFYLIKCCNSSLCNKETQDYKASPLPLNGATCYSCEGNFSHGCAPGDITQEQCR
GPMSQCLEASGIDGVSGQSSIVKGCASSSWCNSPYTSIYKNLGAPYTRCCTGKLCNNQIV
DETTLKPSARSQACPNLTAGPVLLSAGLLLWMALLLSSETS
>8-10-10-uPAR-like_protobothrops_mucrosquamatus
MKGFWTGVLFSLVVTEVVALQCYSCSGNSDCRETETCKEHQKMCKTTVMTIINRHKISPY
FLKGCDVSGKPNNSISHLLGHRLVFLAEEHCETDLCNSGVPKEVPRMRDMIHVRGHRENI
LSCYSCTAADNTCNNSSLTQMNCFWPQEKCVDITSLTDPEEFPKDQERIKGCGQLSHCQD
ALGFQNHKSFHMINCCNSSWCNKHVQDYKQTPLPLNGVTCHSCEGNTTHGCAPDNITTVQ
CRGPMTQCLEASGIHGISGNNSLIKGCASPSWCDSPYTSIYKNLGSVETHCCANNLCNSW
IIDGQMKASPRSQASHITLVQHTLISTSFLLFIVFLLS
>8-10-10-uPAR-like_python_bivittatus
MECFWTSVLFSLVVADVVGLQCYSCHDHSDCQETEVCEEHQEKCRSTVMTIVVRPKISTY
FLKGCDVSGKPNNSISHLSGDRVVFLAEEYCETELCNGGVPKEAPRVGDMIRARGRNDNI
LSCYSCTAADKTCNNSSLTQMRCFWPKERCVDITSLTDPEESPRDQERIKGCGQLSHCQE
TLGFHNHKSFHMIKCCNSSWCNNDMQDYKKDPLPLNGVTCHSCEGNTTHGCATDNIAKMQ
CRGPMTSCLEASGIHGISGKNSVLKGCASPSWCNSPYTSVYKNLGSVETHCCVGDLCNSL
IIDGQLRPSPRSRASRFILAPQTVISTGLLLFVVFLLSSESS
>10-10-10-uPAR-like_protopterus_sps
MFLEIILFTLLSSAWSLQCYECQGLIDNCLISPVTCKPQEPYCILKAYRVIAGGITTDYL
MKSCSTGLECGQNTTLYTGNQAIYATSTCCEYDFCNAGAIQITVFSNYLQCYSCTGYKED
SCTSSSAINCIGVENQCVDVSTLVASGSSTTSSIIKGCGNGAFCNDLQAYNTGDSFSVVN
VTCCNTAKCNNRQFSASLPTNINGIRCYSCYETGKNECSANNKSQVNCTGGLYRCMEVLD
NNNGKQVALMRGCATESFCRGVIPSLTVPQSQQVLCCTGNLCNNWIFNGYQQTGKGHCLQ
TLNILYLLILLLPSVTVL*
>8-10-10-uPAR-like_trachemys_scripta
MKSVWGCVLLGALLSQVAALRCYSCDGDQSCQETED
CGEQQGWCRTTILTMIAHSEVSKRIQKGCDVEGKPNNSISFFSHGQIVMLAEEQCATDLC
NQGVPDALRSFPPTSSLDCLSCSSSDHSCSGPSMTRIRCLDPREQCVDITAISMAEEFPQ
DERRIKGCGQISQCQEPLGFHNRDNFYLLQCCNSTLCNNDAHDYEKSPLPLNGVTCYACE
GNSSHGCAPENVTPVQCQGPMTQCMEAVGSHEWTGPGTVLKGCATPAWCDAPYTSVYKRL
AGVQAHCCRGNFCNSRMQAGALPRSRAGHGLAAQPALLCGTALLA
>10-10-11b_ambystoma_mexicanum
MKWGWTLVAFCGLLTPGGCLECLECYGLPYNCTERVRECYAHQKACISKAYTYNENGVTT
DLLIKGCSQGLACNESAYVNLGTRAMYTSNTCCTSNQCNRGIYYARATVSQVTCKSCLNN
SIACSSPTLPTIHCAGVQDLCMSMTTITITQGTRMETVVKGCGTGPLCGRELDYYTGNTT
IYSKVECCQSNDCNTGVPRVTENNTRNGLRCYACNDTGKGECNSTRNVLAQLNCTGQMTR
CLDIVGFPSGKTLMRGCCSEKVCLGLSPSLSIPSFQNLYCCTGNLCNNGSITSYFTLPSH
GRILRTSGASLACLLLLTTALRWALQK
>10-10-11a_ambystoma_mexicanum
MKAALGTLYILIFFPTVFSLKCFQCRGSSASCRMVRQRCLAYETTCISLAYQSTTPLLTT
NSVMKGCASTTLCNVTSAIDTGTNSFYMTSTCCETDYCNSNRFSAVGVVSKQLQCSSCVD
AETCKTPTQLACRNTNNQCVDVVTEIYNNGTMTNSSIKGCGSGEACGALLSYNTGRSQLY
TQFQCCSSNRCNNRTISVSKPRFPNGIMCWGCNETGNNECAPEKQQMVKCSGSLVRCMEA
FGPDRKTLKKGCCTEDLCSDTYPAVSGIPKEVEIQCCAGNLCNQWGKVYSCPEDYSAGWR
LRGSPGLLLAVGYAGLLRIIL*
>10-10-11b_tylototriton_wenxianensis
MRGAWTLVVFCGLLQPGLCLECLECYGLPYNCTETVRECYAHQPTCISTAYSYEDASGMK
ELLVKGCSQGLSCNESAYVNMGTKAVYISNTCCSRNQCNWGTYYAKATVSQADCAVCSGD
SASCSSPTLRVMHCTGVQDLCMSITTLTIYRGVARETVVKGCGTGPLCGRNLEYNTGNTT
LYSKVECCRPSNCKPQVPTVSVNNTQNGLQCFACNETGKNECNATRITSVNCTGQMNRCL
DIVDFGQGKTLMRGCCSKDVCQGLPASLSVPSYQSLYCCQGNFCNTGNIASYFSGGRSLE
VSGASLAGILLLGMAWWWAL*
>10-10-11a_tylototriton_wenxianensis
MKAVLWTLLLFLPVAFSLKCLKCQGSSSYCRMRKQTCAAYETTCISLAYLSKGSTTVDTV
MKGCSTTALCNTTSALSIEASSIFMTATCCDSNYCNFNSFSAAKVVSNELQCQSCTTSTG
CETPNNVTCRETNNKCMDMATLEGNNGTLTGTYVRGCGSGEACGKYMAYDTGITQQYSLV
KCCNSINNCNDKRIVVTKPPYHNGITCWGCNESGKNECALENQSVVRCNGSLARCFQMFG
GPNRQTLKKGCCTEELCSNIYPAVQGIPANTEIQCCAGNLCNKWPNTYPCPEDYSACRRP
WRNPGLLVATLCISVLSRLL*
>8-10-10-long_tylototriton_wenxianensis
MELRWICHVLLLLSASWTTVNSLECYGCEGDAECSQSPISCHGPDAYCQTSVLTASVFFL
TALNIKKTCAYGERPDKVTQLNAKQKVSLSLQENYCNTNFCNNETDFELVPAEPNNLHCY
GALCQGQHCASSTAMDNLMCRGNQTKCVELAISGKMGLTSDVSMKGCAEVPECEEEMGFR
STHASFHLQCCDSDFCNGGTVPNDDDLMPNGVVCYSCNEGDEKIGCPLERATMVNCTGSM
SSCLEASGVIRESDVVSSRVIRGCATPKTCSGSFLSLIQQFQEPQVFCCSGNLCNSRTFV
GVQNASHGVSDKPSSGGLFQHSSHVPSNADIFSDANTANASVIATTSMQRNSNLTLSDNE
NIMNSQSEMSILSYYGDSTAHLETGNNSDLMQSEYQQYSGYDSQQQTGIQTIDDLILSHV
GNPLDYLDLNVSVSNMSSDLYQNDVDKGSYSTDGAGSVFQSLKPSGSNNSIFSNSSTVFL
SGPNNIAISNDNGSASVSGGNKNNSLSNSSAIYHSGANDTGLSSNDYNFAVNSGMALEGS
NDLNYKNLSTVSPIASSTASPVAPTFSTIVSGSTTSDHISEILSGGTNGSAAFNSSLDYN
GSSDHVGLNGSTSPSVIPPGAPNSTISPSSTTLYSGLDHTDISTGNRSVYNTSSVGHDVT
THILISSAGDNSSAHPAGIYSGIHSVSLSSSISTVYHNVSEHTTPSPGNHSTGSFSAMPE
ESHNVSVSNSYSVIYHNGSGPSDHDTSTHSSTSHSGDIAGGNLLVSNNSTTVTPMSTVFS
TMLSGNQTGLSKLGISSGVRNGSGVFNSSMVYHSNSNHTGHDNDTTHPLMSSGGHSDLIH
NTSATHYYSGSDINIVNGSSASGSGSNSTTTNYGEFAQTTIPPSDHFIDITVSEPILSYP
HSSHGEVASTSPPTNTESSTSHFGMSVGETNGSTYNTSSGDYNDSVSVMPPGGHNVTISN
ISSTIYHSDTEHTGVSTVDHNNSSALEISPGGHNESLLNISSAVYHSGSEHTYGSLSGMP
PGSHNGSISNASSDTHHSDSEHIGFSTSDRNNGSLSGMTSVGHIDSDHNTSSIMYHSGLE
HVGLSTVDHINGSHTGMPTNLNNTTHFNISSDSEHIDLPTGDYKNDSFSGMPFEGNNYSL
SNTSSNSGLSSVDDNSNSLSGMLSEGRNDSLSNMSSNIGLSPDDYNSVSFLGMPPGGHND
SLSNISSTVYHTGSEYNGLSTVHHNNDSLSGIISDGHNDSLSNISSNIYHSGSEHAGNYT
GDHSNSSPTEVPSVGHNDTISNTSSTIYHSDFEHTGISTPDHSNGSLPRMPSEGHNNSVS
NSSALYDNSSDHFNFSISGLDSALLTGAFSGNRNSSSNSSVPVSHVNPNHTNMANGHSSV
SHSDITSTSNNGSLLGYHTGTNHTDISPWGNESSSVNMSVSSLGANSHSFLNGNSSTMNT
SDSHHASSSGISSTDDHGNVSMHDSSVETVSSSFFDSAVNSDLIYRGNLNDTSGLTMALT
TTMKGETGNNVDTTNGHPGRIVNTYVFSAVFIVGLMY*
>10-10-11_xenopus_laevis
MSKWLSLLTLCFFLPVVFSLKCYQCTGLPYDCQETEQLCQINQTSCMSQAFTDVDNGTIK
EWTYKGCSQGLVCNESAYLDRGSRKTYISSSCCSTNFCNVGTYYALVPVAALYCKSCEGN
SDSCSSQNLTSVQCSGFHDRCMTVTTVFNNGTLSSESAIKGCGTGNLCNRSLEYNSGNGR
IYTSVSCCGKTNCNTGRNTVTFNETLNGLMCYACNETGKGECRTPTTVSCTGNMSSCLDI
IGFPRGNTLIRGCCSQDVCLGISASMSVQVSQKQYCCSGNLCNNGDINSYFSTGSIMAHS
NVSIMGIALLVLTVVTRTML
>10-10-10_xenopus_laevis
MGKKWRILLLLINFWQVDSLRCLQCIGSASSCRMVAKKCPAYENTCISLAYRSTAVSTTS
NTVMKGCSTRALCNQTSVIDTGNRSIYMSASCCETDYCNINRYSTKAVFSNRMQCYTCKN
NNIYCGYPNLDKVFCDGVDNWCVDVLTKEYTNGKVTASSYTKGCGSGEACNSLLAFDTGS
FQRYTQYSCCNSQTLCNNAYQSIPMLSNINGITCWACLDTGNNECDVKNQVQISCKGTLI
RCMEAYDQNRQVVMKGCSTVTYCSTTYPSLNVSNIAEIQCCAGSNCNNFTQMSTTEISGA
WSPSTDIRLLILLFALLGTVFCIVDPN
>8-10-10_alligator_mississipiensis
MGGTLRALILGLALLGALMVPAWSLTCKQCHGEFGCDVESEVMCAPGEDACRTAVRTAAV
SFMQFQAVTKGCARGGARPEEALELRGHLFALATRTQHCAHNHCNDDVLLAAPPAAPNAL
HCHSCSVHGPGCPPTARTLLGCTGAQDRCFDLALRGVLGSFSDMRLKGCALLPGCDHGAL
GFDTGSGALRAQCCDTPFCNHQDSDLHLEAEAPNGLHCLSCLDQDGSGCPTDTDAGATVQ
CTGAHTVCLEGVGRTRRGTPSGTLVTFKGCATPAMCQSSLLALVQELDDTQVLCCNGSLC
NRHLPRGVLVAASTAPQPTGVPNCMPCTSTPTLPPIPKPDCIQEDNDHTGPRPGTATTMG
GHGATLPPSTERSWDRMLVPGGFYSDDSTARTADEQGHPAWEAAGNYITAAPQGTGSSRD
QVLHAGGFYSNNNTVTSTGGQNQPGREVSDNHDTASSQSADSSWDRVLNDSGVYSNGNTM
TATSRQGWEASGNHVTASSRGSDSSRDQVLDSGGFYSSGNTETDTGRHGQPGWEVSGNHI
TASSQGVDSSWDQVLNAGGVYSNGNTVTATFGRGPPGWEVSGNHITASPQGTDNSRDRVL
DTGGFYSSGNTVTATGGHDQPSWEASGKHVTVSSQDTDGSQDRVLNAGGFYSDGNTMMAT
GSRNQPGQEVLGSYITASSQGMDNSRDQVLDAGRVYSDGKTVTATGRHDQPGWEVSGNHI
TASPQGSDDSRDRVLDAGGFYSSGNTVTVTVGHGQPGREASGSVAPAMVAEQECVDDAEG
TTSVSRTAGVSAPVGSKVMASPSPHPVQPQDPLAAILPVPYLFPRQMEGGASEAEGRAMV
TPGTRRPCRRRPPGKGHMVAWEAGGARDSASSSTHMFPINIRNITAATSFPGQSRPGLPE
WGRNETWAKEPGLGKPNPPLPSGGPGPTPGLCLLGLTALLGALLC
>8-10-10-long_anolis_carolinensis
MARFLAVLLLPALFNQAFCLQCNTCHGEYNCIGENVTCENPYASCTTSVRKAYVSFLEFQ
SVRKGCAQQLYPPESISIKSHLMSLSYQARFCAEDGCNNETYFVSHQPPANHMRCHTCAS
QGAWCPEIARTQISCSGHQDQCVDLTILGKLGQYSNLKIKGCSSLKRCEDTLSFYSGMRT
IHASCCNSPLCNTFSTDFHVLSEAPNGLECYSCVDDDGSGPGCTTQAMSKVQCTGIHNMC
LEGVGNSRKAGKDLGLVTFKGCASPAMCQSSLLGLVQELDNTDVLCCQGSLCNNRIVNGI
VTEARIPADSMDIAEAPECIKPSQAPSGVTAVPDCAYTEEKENDGVVSVHPSAGIHIEEE
TNVNERENNGKLVTENNTMSHFPHHDDHSITHKDTITENISEGSSQGNAASPSGAPGSDL
ITGDGSSAATILDKSNPGASTTSSGNHGNVVVLIPVVVSRRNNTTSSSTETTTDNRILAR
SNTNDEIDYEECEEEVEGMTTGEHFMAAKESNHDGSTSTPRSTIVPVEAHSDAGIFVEGM
NRDESAYLPSSNQGGHGAGIFTREGSTHASATDPAGSSNVVHEHNVHAHGRDDGRFTVDE
TTANHAPGPGDSTVDNHGATSGENFFGGSPPLQPGRVSDTIIPIPFVVSKDNDSFITEGN
NVANTNSPVATSGPDRDILVSGAGAGTARPKNKIPCKRPGSQRRQGAKLVSSDATNKRVS
EEVFTRDGVTSLFSDTKNPSHSGGGKVNPNSGSLGLLNNLNLFLLSLLMVALLH
>8-10-10_python_bivittatus
MAKILIMLLLLTLLSQVFCLQCNTCHGEYNCVGENVTCDDPSASCTTSVRKAYVSFLEFQ
SVRKGCARQFYPSESISLTSHLMSLSYQAHYCMEDGCNNETYFVSHPAPTNHMRCHTCAS
QGAWCPEASRTQLSCVGNQDQCVDLDITGKLGHYSNLKLKGCTNLPRCEDTLSFYSGGQT
IHASCCDTPLCNTFTPDLHAQSQAANGLECYSCVDEEGSGAGCTNQTISKVQCTGINSMC
LEGIGNSRKAGKDVSFVTFKGCASPAMCQSSLLALVQELDNADIICCQGNLCNDRIVDGV
ITIPRVPADSPEYFEEVECATPSPTPSGLIPDPDCFYSDEAEDGTMVVVQSPTGEVPSPG
NHTDGETVYLADEKEASENFVNESDTRPSSQHDHVFAGGNPYEENIFGNSSESNASSPTG
VSYSEHGSSGSSSAITTLDTSNSSSSPPSSGNYGGVAVLIPFIIPKRNTTNTATTSSSIE
TGASKEVLTASTNDNDSASEECEAEEEGTTTGEHFMVANENDHEGSPSTPPASSFYESGT
PENTSSSAEDTPNAGVFVRGENNNELESYSSSTENTYNVSVLTTEEHGSPHSPVTDTSGS
TNMEGGHGATGDKNFVVDNSSLVSAPTSNSLPSDGIASNILPISNSSFITEGKTGTSRPK
NKIPCKWPGSQKLPGVNLVSSSGTGSPVTEEDAIRNAGTSSYSNAKSPERNAAGKVNLDS
RALGLSSHFGLFSLTLLLAALIPLVC
>10-8-10_python_bivittatus
MKAAPASSILLLALLTTASGLTCYKCLGTRENCTNQEQICTENETVCMEETRATYGPMSE
TLKRGCTTPQHCQLYFAVRRGFVSRSIYCCSQDLCNAVPYNVTYTAKRNGLECYSCIGSL
GECSGTDVPTAQCRGRENHCVEISRQWLPETGLVEPIIKGCGDYPKEERLLAYSIGSETS
YVAIRICEGSKCNNNSFPEFLTREPNGLKCYSCLEEGNGECNIENLQLADCMGTMDQCMT
VLDYTHNTRIRAGCANQEFCQDTTFYGALMPKLPISYMICCQSPFCNGQPGQGISSTRVL
LSLLMVPLFIALNQQTVTSLQITSL
>10-10-10_protopterus_sps
MKIIWVVLYMGTLLYVAASLECYECSGNSTTCPEVRRTCGPAEDVCITVSQRSIYTGRAK
VELLTKSCSSSVSCIGNMSFTAASLSYSAITNCCKTNLCNDGKFFLPDSTAPNGLTCTSC
YGGTLGDCDGNDKPTINCTGPDNQCINIDIKWESIGLFTAKGCGSLPFCNDIIGIQQITG
LVGCCNTNNCNNATTTIIPTIKNNQKCYSCLKIDNSACNPIQAACYGSMTKCGDISTKVT
ANGFPLDIFATGCISPPLCHLQSALATVGLDSTTQFECCNGNLCNVKNFIFPTSPPTTTR
NAVSTTIKTSNALTIVIFLSVVFIT*
>lypd3-like_ambystoma_mexicanum
MPQHLYIYLGPSNLPGSAYIRTRPSASRTRIQGQNHTESSPLLECYSCIDKGDHGCSAEK
AVMVSCLNQDVCVEAVAGVQTTHEHFSAVIKGCGMGGPGKLDKAFPFNGLTIFIQVHQCN
TSRCNTLIDLEKYVLIPIDTSAMVPNGVGCYGCIGKSKHDECTPTTAPEVSCFNDYTSCF
DGNTSVTVGNSTVNLPIKSCSKEPVCVKETLRLGGATFHTKGACCSGQLCNQDLSNKTQN
TPLPMLVVLLDGVEQTTSGDNKTRHNGTQAMAMSSVSPGGNISTSTNGTKATDTASEINP
LDNKPMYVTSPSTLVKGDANLASRVNIPVWAIFFLATFSL*
>lypd3-like_hynobius_chinensis
MNPTARWQLVLKMALSGILMTVLLAQGASSLECYKCTDKGDGGCAPDKIVIEQCPPRFNV
CMEAVYTVIVGNRTVAVTQKGCDSGPIDNIEGSANGSVSYIQRYRSHACFENLCNKLVME
DTVKQNLPTQTANTSVIPRGPECYSCVSLSENQCSAQNAAIVRCQEESDICLEAKGTVTV
GIIQNVTVPYFFKTCSSWSCSLVSTSVGQYINVKETASCCKENLCNGSPATEHSLIKYSI
LAALLAAMRL*
>lypd3-like_nanorana_parkeri
MVGMKSSIFGMSSVTMICLISFLGLKGVQAVVTECYTCTDRGDGGCSPDKAVNVSCPLDH
DMCLETITAIKTSHANHVVLKKGCGYGVPTMLKQSIISYGISIYMQLNQCNTSLCNTNMD
LKHYQLAPDDNVTHVPNDEQCYSCVGTPDAECSPSNAPVMQCYDTYSHCFDGNITISIGN
DTTAIPVKSCSMRHRCSSHSLTYGSATVQIKGACCSEGLCNSDLSNKTEQENLPYLVLLN
HHNEEPQATVAPPQWINVTAETNVTPTSSSIASNEGGSKSKSMPQDSEGNAANGLSFSLW
LFLTLIMLS
>lypd3-like_tylototriton_wenxianensis
MGATVGLLWTRVVVLLCFLRSTVVTGQTVQNQTALPEALKCYSCIDRGDNGCSTEKLKVV
QCVNEHDVCIEAVMGVQASHDHFSTVIKHCGLGRAGKVDKALPYNGLTVFIQVYQCNTSH
CNNIIDLAKYRLIPIDTSTTVPNELRCYSCMGKTVQDKCLPSNADEVSCFNGHTSCFDGN
TTVTVGNSTVSIPIKSCSKRSICAKETLKLGGATFTVKGACCSGPLCNTDLSNITQQESF
PMLEMYPGSVQETTPGQHSTSHNATQVMVMKNATSSKNVSISVTSVKAGTVTSNINSLDH
KPAHGTAIHTAGIRENNSASKIFNPVWALLFLAAFHL*
>lypd3-like_xenopus_tropicalis
MERIPQRTCRRAMIALVCLVLAPLIPGAEAQTLECYSCLDYNDGSCSQDKAAKTSCNPDQ
YCTETNATLETSHNYSYLLVKGCGNRSIDDMLEHVPFYGISLHFHLSQCNSSLCNNLNTE
KTIYPEKPTPEPNNVQCYSCIGNSATECSSSNVSILNCYGKYGYCFDGNVNLTIGNYTVV
IPIKSCSLRPRCPIQTFSSDNLSLEIKGACCEGNLCNHDLSNRTQYVDLPPLVLLEDLTI
KANSSSNNTTV
>lypd3-like_alligator_mississipiensis
MATAPCLVLLGATLLLPGVAALQCLSCVEQGDGGCSPERVQNVTCPKGTSVCMEAAAGVQ
WSHGQFVLGERGCGAGMAGTNDKGVDVRGIVAFGQLRQCNHSHCNGLLPLQDLVLRPSVN
VSTQEPNGVECYGCPDQGPCEEANASVVVRCYGSWHGCFHGNVTIKVGNMSLWRTVRGCA
RDGDCTREVKGSPNVVLQGSCCSGHLCNGDLSNKTFFAPDLPRLEILPQPQPQPTTTAPR
RTLPASTGAPTTASKAPLASTSMAPPHHGPHHEEEEEQEEEEEEAAGPRDGGTVNSEGRS
YPGAKQPGGGKGAAMGLRGSAWLALGITATLLL
>lypd3-like_alligator_sinensis
MATAPCLVLLGAALLLPGAAALQCLSCVEQGDGGCSPERVQNVTCPKGTSVCMEAAAGVQ
WSHGQFVLGERGCGAGMAGTNDKGVDVRGIVAFGQLRQCNHSHCNGLLPLQDLVLRPSVN
VSAQEPNGVECYGCPDQGPCEEANASMVVRCYGVWPGCFHGNVTIKVGEKGGM
>lypd3-like_bos_taurus
MDPARKAGSWAVIWTTGWLLLLSLLLPEGAKALECYSCVQNADDGCSPQKMKTVKCAPGV
EVCTEAVGAVETIHGQFSVAVRGCGSGIPGKNDRGLDLYGILAFIQLQQCSQDRCNTKLN
LTSRGLNPAGNESAYQPNGVECYSCVGLSRKECQGRAPPVVSCYNASDHFYKGCFDGNVT
LTAANVTVSLPVRGCVQDEFCTRDSATGPGFTLSGSCCQGSRCNSDLRNKTYFSPRFPPL
VLLPPPRSTTLAPNKSVSTSTSAPSSTVTTKATPVPTTTRSTTKAITPAQTNQTSPQEVG
HETFREEEASLAGGASGHQDRRNMGQDPIKDVTHSKGSAAPWAGWVTLLLAMAAGALL
>lypd3-like_macaca_mulatta
MDPARKAGAQAMIWNAGWLLLLLLLCRGAQALECYSCVQKADDGCSPHKMKTVKCAPGVE
VCTEAVGAVETIHGQFSMGVRGCGSGLPGKNDRGLDLHGLLAFIQLQQCAQDRCNAKLNL
TSRALDPAGNESAYPPNGVECYSCVGLSREACQGTSPPVVSCYNASDHVYNGCFDGNVTL
TAANVTVSLPVRGCVQDEFCTRDGVTGPGFTLSGSCCQGSRCNSDLRNKTYFSPRIPPLV
RLPPPEPTTVASTISVASTTSVTTSTSAPVRPTSTTKPMPAPTSQTSRQGAEHEASQDEE
PRLTGGAAGHQDRSNSGQYPAKGGPQQPHNRGGVAPTAGLAALLLAVAAGVLL
>lypd3-like_monodelphis_domestica
MEPERTCSLGLLTAALFLLSLLGPGASALKCYSCVQKADDGCSSEKMKVVTCPPGQGVCT
ETVGAVETIHGQFSLAIRGCGSGLSGKNDRGLDLHGLLAFLQLQQCDKDLCNAQLNLTSH
PLNPNGK
>lypd3-like_mus_musculus
MDAARRGDTQPVMWTTGWLLLLPLLLCEGAQALECYSCVQKADDGCSPHRMKTVKCGPGV
DVCTEAVGAVETIHGQFSVAVRGCGSGIPGKNDRGLDLHGLLAFFQLQQCSEDRCNAKLN
LTLRGLNPAGNESAYEPNGAECYSCVGLSREKCQGSMPPVVNCYNASGRVYKGCFDGNVT
LTAANVTVSLPVRGCVQDETCTRDGVTGPGFTLSGSCCQGPRCNADLRNKTYFSPRIPPL
VLLPPPTTAAPSTRAQNSSSTTSTAAPTTTTSIIKPTTAQASHTSPHEMDLEVIQEEGAS
LSGGAAGHGGTAGHGGAAGHQDRSNMEKYPGKGGAQIPAKGGSGTLGSWLSAVLLTVVAG
AML
>lypd3-like_mustela_putorius
MDPARKAGAQAVIRTTGWLVLLMLLLGGGAQALECYSCVQKADDGCSPQKTKTVKCAPGV
KVCTEAVGAVETIHGQFSVAVRGCGSGLPGKNDRGLDLHGLLAFIQLQQCSQDRCNTKLN
LTSRALNPAGNESAYQPNGAECYSCVGLSREACQGTAPPVVSCYNASDRVYKGCFDGNVT
LTAANVTVSLPVRGCVQDEFCTRDVVTGPGFTLSGSCCQGSRCNSDLHNKTFFSPRIPPL
VLLPAPKPTTLATTTSVTTTPAPTTLVSTSKPTSAPASQTSPQGVHPETSQKGESSVAEG
APGHQDRSNMGHHPTKGVAYSKGSVTPFIGLVAPLLAVAAGNLL
>lypd3-like_ovis_aries
MDPARRAGSWAAIWTICWLLLLSLLLPERAKALECYSCVQNADDGCSPQKMKTVKCAPGV
EVCTEAVGAVETIHGQFSVAVRGCGSGIPGKNDRGLDLYGILAFIQLQQCPQDRCNAKLN
LTSRALNPAGNESAYQPNGVECYSCVGLSRKECQGRAPPVVSCYNASDHFYKGCFDGNVT
LTAANVTVSLPVRGCVQDELCTRDSATGPGFTLSGSCCQGSRCNSDLRNKTYFSPQFPPL
VLLPPPRSTTLAPTKSVSTSTSAPSSTVTTKATPVSTTTRSTTKPITPAQTNQTSLQEVG
HETFQEEEASLAGGASGHQDRRNMGQYPVKYVTPSKGSAAPWAGWVTLLLAVAAGALL
>lypd3-like_pan_troglodytes
MDPARKAGAQAMIWTAGWLLLLLLRGGAQALECYSCVQKADDGCSPNKMKTVKCAPGVDV
CTEAVGAVETIHGQFSLAVRGCGSGLPGKNDRGLDLHGLLAFIQLQQCAQDRCNAKLNLT
SRALDPAGNESAYPPNGVECYSCVGLSREACQGTSPPVVSCYNASDHVYKGCFDGNVTLT
AANVTVSLPVRGCVQDEFCTRDGVTGPGFTLSGSCCQGSRCNSDLRNKTYFSPRIPPLVR
LPPPEPTTVASTISVASTTSVTTSTSAPVRPTSTTKPMPAPTSQTPRQGVEHEASRDEEP
RLTGGAAGHQDRSNSGQYPAKGGPQQPHNKGCVAPTAGLAALLLAVAAGVLL
>lypd3-like_anolis_carolinensis
MGTRLQLHSCLPFLLVGLAFFVKGALTLECYSCVDRGDGGCSTENIKKVKCPSSTHVCVE
TVAAVEWSHGKFSVGEKGCGLGMAGTNDKAVVVHGIYAFSQLHQCNKSRCNNKLDIKKLE
LQPMDNVTARVPNDVECYSCAGDDCSINNSTIVKCYNSFQGCFHGNVTMKAGNFSLTRPI
KGCVEDEDCTKVSKGSHAISLVGSCCSGSLCNVDLSNKTHFAAMIPRLEFLPVPDSNSST
TASASTHANIPASSTINKLTRSVTSSPSLSSHPDHDHDHDHDHDHDHDHGDKEFTSVRNG
DIATAVKVEERHNQQDQGTKGGTKGGAVGLGGSVLMVLLLAGLFI
>lypd3-like_gekko_japonicus
MGSHFLFQACVLLGALMFSSKGALALECHSCVDVGDGGCSPENMKKMKCSGATKVCMETV
AAVQWSHGNFLIGEKGCGLGMPGQNDKAVELHGIIAFSQLYQCNSSRCNNKLDLKALQLQ
TTGNETAMVPNGVECYSCHGEECSTDNATIVKCYDSFRGCFHGNITMRAGKFSLTRPIKG
CVQDEECTKVTRGSPTITLVGSCCSGNLCNVDLSNKTYFAPKIPRLAVLPDQSNNGTTEE
ATPGYIQDSLPAPTDANKETPSVAGTPSLLDRNDHDHDHEHDHDHDHDHDANDEANFSVR
NEYFLNAVKVEERKHQEQAPTTYSNSVSGLGGSILLVLLLAGLLM
>lypd3-like_protobothrops_mucrosquamatus
MGAYLQLRISPSVLLVALTFSMKGALALECHSCVDLGDGGCSQQHLKKLTCPSNAHVCVE
TVAAVEWSHGKFSVGEKGCGLGMPGTNDKAVEVHGILAFSQLHQCNTSHCNIKLDIKALQ
LQPMDNVSARIPNGVECYSCVGEKCPLDNSAIVKCYDNFRGCFHGNVTMKAGNFSLTRPI
KGCVQEDDCTKVRKGSPAITLSGSCCSGNLCNTDLSNKTHFSTSIPRLAFLPAQETNNTT
VTTPSTYVRINTATAAAASTSSKLTRSLAVSPSVGGPQKGHSHDHNHGHNHSHEDDERSI
VVQNRKVVPSVKVEERLGRPADGPKGGVAGLQGSVLVTVLLLGLCL
>lypd3-like_python_bivittatus
MMGASLQLQTSPSVLLVALMFFMKGALALECHSCVDFGDGGCSQERMKKLTCPTNARVCV
ETVAAVEWSHGKFSVGEKGCGLGMPGTNDKAVEVHGILAFSQLHQCNTSHCNTKLDIKAL
QLQPMDNESARVPNGVECYSCVDNNCTVDNSTIVKCYDNFRGCFHGNVTMKAGNFSLTRP
IKGCVEDEDCTKVRKGSPAITLTGSCCSGSLCNTDLSNKTHFSTSIPRLAFLPGQEANNT
TVTTPSTYVRIKAAAASTSSKLTRSIAVTPSVSSPQKDHDHDHDHNHDHDHNHDHDHNHD
HSHEHDETEIISVRDGKATTSVKVEERHHQPADGAKGGVASLGGSVLMTVLLLGLCL
>lypd3-like_thamnophis_sirtalis
MMGAYLQLQMSPSVLLVALMFFMQGHGKFSVGEKGCGAGISGTNDKAVEVHGIFAFSQLR
QCNTSGCNVKLDIQALQLQPMGNFSLTKPVKGCVQDGDCTKVRKGSNAITLSGSCCSGNL
CNTNLSNKTHFSTSIPRPAFLPAEETKNATATTPPTYVRVNAATVVASTSSKITRSLGVS
PSVGGPQKDHGHDHDHDHDHDHSHEEDENNVVVQNRKVVPSVQVEERKVGGPKGGVAGLQ
GSLLVTLVLLGLSL
>lypd3-like_chelonia_mydas
MALPRFTQAHGTRSVYTRWQLDGDRGAPKSPFSGTSASSNPKLPGYSRHHTCNTSLCNWL
GESRSQAGDAKVCMVLQTCVQLKTCTVFSYIQNLNTIEEKGHCFLGGATALECHSCVERS
DGGCSPEKMKTISCPTNTQVCMETVAAVKWSHGQFLVGEKGCGLGRPGTNDKGVDLHGIL
AFSQVHNCNSSRCNSRLDIQAMALQPMGNESARVPNGLECYSCQGNEACSPSNATVVKCY
DGYQGCFHGNVTMKVGNFSLSRPIKGCVQDKDCTKEAKGSAAVNLVGSCCSGHLCNRDLT
NKTFFAPIIPRLEVMPGHGANATGANVSGNATPPVANISATHTSNVLNQLSVAIFVVSTL
LGLVGNGLVVWVTTFRMRRTVNSIWFLSPGMEANVSSLWLTSPGPSPVKAKADLGAVMDR
VQVIFYTVVCVGGSLGNGLVIWLTARQAGRSVNCVWFLNLAVADFIFSVTRVVPLAKNAF
YRGHWPFGVFLKPFKVMAAIVVTFFLCWAPYHLFLLLKLAGIKGQAMAVGLPLASSLAYL
NSCANPVLYFFMGLDFRRALGRTTLAGAFRRALLEDAGYSARSHSQRKQAASSVDGLAQS
SVAPNLA
>lypd3-like_chrysemis_picta
MGAPRPPRAGPLLLLAAALLLQGAIALECHSCVERSDGGCSPEKMKTISCPANAQVCMET
VAAVKWSHGQFLVGEKGCGLGRTGTNDKGVDLHGILAFSQVRNCNTSRCNSQLDIRAMAL
QSMSNESARVPNGLECYSCQGNEACSPGNSTVVKCYDGYQGCFHGNVTMKVGNVSLSRPI
KGCVQNKDCTKEARGSTAVNLVGSCCSGHLCNGDLTNKTFFAPNIPRLEVMPGQGANATG
ANATATATVTATATLAAAATVTAAPTPLPPDHEDHDDHEDHDDHEDLIRDDRHITTEGER
RNNPGVKLPSGGKGGAAGLSASAWLILLGSALLL
>lypd3-like_pelodiscus_sinensis
MLELTQHLLEERVQGPVQLSWDPFPLPSHAGATALECHSCVERGDGGCSPEKMKTILCPD
NTHVCAETVAAVKWSNFSLSRTIKGCVQDEDCTKETRGSTAVSLGGSCCSGSLCNRDLAN
NLPSPQPPLTVSHPVSPGNFSLSRTIKGCVQDEDCTKETRGSTAVSLGGSCCSGSLCNRD
LANKTFFAPIIPPLEVIPVHGANATATNATAATATVATAKATAKATVPATAKATTAATPS
IISNKDCFNGSQFLLE
>lypd3-like_trachemys_scripta
MGAPCPPRAGPLLL
LAAALLLQGAMALECHSCVERSDGGCSPEKMKTISCPANAQVCMETVAAVKWSHGQFLVG
EKGCGLGRTGTNDKGVDLHGILAFSQVRNCNTSRCNSQLDIRAMALQSMSNESARVPNGL
ECYSCQGNEACSPGNSTVVKCYDGYQGCFHGNVTMKVGNVSLSRPIKGCVQNKDCTKEAR
GSTAVNLVGSCCSGHLCNGDLTNKTFFAPNIPRLEVMPGQGANATGANATANATATATVT
ATATLAVAATVTAAPTPLPPDHEDHDDHEDHDDHEDLIRDDRHITTAGERRNNPGVKLPS
GGKGGAAGLSASAWLVLLGSALLL*
>pinlyp_homo_sapiens
MRLSRRPETFLLAFVLLCTLLGLGCPLHCEICTAAGSRCHGQMKTCSSDKDTCVLLVGKATSKGKELVHT
YKGCIRSQDCYSGVISTTMGPKDHMVTSSFCCQSDGCNSAFLSVPLTNLTENGLMCPACTASFRDKCMGP
MTHCTGKENHCVSLSGHVQAGIFKPRFAMRGCATESMCFTKPGAEVPTGTNVLFLHHIECTHSP
>pinlyp_cyprinus_carpio
MKLFITLVLITVSFSTVLALRCYQCKYKYSSSEECKQNLTKCPLQCGTVTIYSNGDTLYN
SKKNCTDPALCVIDSIHFGQNKTVFNPQCCDTDLCNAEDAPAMPRYSNGMMCYACDLFSR
DCSKIVTCSGYENKCFSITERITGIKTKGCGNEIICENSVLNTLGSMVGAQTTCCAGILC
NSGQCFKQSLFLLLLVPLLSLFSF
>pinlyp_fundulus_heteroclitus
MCITANIKATQAGTSGTQIFKSCASSSLCAATGSATFSVNLGSQSAIASAQCCNTDDCNS
QTLPSPPAQTPNSLQCIVCDPTTSQCATPITCSGEESNCITATVKTGDTTIPVLGCATQN
TCAAASSLGSLPFMQSVGSVTSGPTCCTTSLCNDPRTTTTTTTTTTTTTPTPTTTTTTTT
TPTPTTSYASSFRLDLLHLLLGFFIFVI
>pinlyp_lates_calcarifer
MMKLLLSLTLIWMLSSTAGALQCITCTDSQCSSTASAPCSSSDTMCITASITATKGTSTG
QQIYKACASSSQCPVTGSQTFSANVGASSTVASTKCCNTDNCNSETLPFPSSQSPNGLQC
NICDPLTSQCTTPLPCAGAEDRCFQATVTDGTNTAPAFGCASQSICLAGTSLNNLPFVVA
NFGTLTSAPTCCSNSFSNNNCSPDNHNRCTNHNNCSSDNHNRCTNHNNCSSDNHNRCTHH
NNCSSNHNPDNNNCCTHPNDCSPDNHNCSSSNHNCGTLHNNNCSPDNHNHCTYHNNCSPN
HKCSPHNHNCYTNHNNCSADNIYNHLYNYNNIYCSSTSTYNYNYNNQ
>pinlyp_polypterus_senegalus
MEVFLVSLLFSLVCTVSSLTCNQCTPAASLTCTETQKTCSSQETSCASAAITTYAGGQTI
NVNAKDCAAPAECGEVVSVNFLATRVTVNVQCCNTNNCNTGRPPAYTDNTPNGLKCCVDE
NCQNTVQCLGKEDTCISVVAQASGVTVKTKGCATNNVCGSQSSQIAGITGEINCCKGNLC
NHAKRITLDILLSLLPIVVLKFIF*
>pinlyp_gekko_japonicus
MEKTLASLGLLLATVLARGSCLTCETCISPGEGCNGLAHPCSPNEDTCLTLIGENSLGGG
DTTETLKTCIAAADCYAGSISISTGAGVQIRSISRCCQDDLCNQWALNQRVLRDDVTSER
RHCTGHIVPPLNLNPNSLRCPVCFAFESNHCEGNETLACTGVDNHCVSVSGTLNIAGHLS
PFAARGCGTATACTLPLGVGLYSAGVIFTLDKVLCSPAPNAGSRGKKLSQG
>pinlyp_protobothrops_mucrosquamatus
MQAFLSFGLLSALIASGFALECEVCIGQGHNCSGNIEVCPSEHDSCGIVAFESVLEELQA
EGIIKSCVPSSVCEGGSAHINLGKKGRSRTSVFCCEHNACNTDFPVKLPELDTKVNGLRC
PACYASFPDSCKDDTVDCVGSESQCIDLAGYIHFEETSTKVAMKGCTTHAVCDATIGGAA
TFSQASSTITNLECMPAVSTASSFPGPVRLFFLVMMSFLRLQL
>pinlyp_python_bivittatus
MQAFLSFSLLSALIASGIALKCEVCIGQGHNCSGNIKVCPPGHDFCGITAFESELEELQA
QGIVKNCVPSSVCEGGSAHINLGKKGRSRTSVFCCKDDACNTDFPVKLPELDTKVNGLRC
PACYASFPDSCKDDSVDCVGSESQCIDLAGYIHFEETSTEVAMKGCTTQAVCDATIGGAA
TFSQASSAITSLECTPASSMASSSPGPMGLFLLVMMGFLTLQLRS
>pinlyp_thamnophis_sirtalis
MRAAGILVLCLFSSILSTVTSLKCEQCVALGTECEEDNVKVAECKEDKEFCSTVVVNSTL
SKTLVSLIIKECSKRERCYEDIFSSTTVDDRFEIAKTKCCQTDVCNAEPLLLEKYEDFQP
NGLQCPACFALDEDSCEANQPVACVGKEDQCLTITCTTVAEFFGNFTQKSTYQGCATQAT
CFIPLGVSVAASGLIQFNITTVECRNASSSEPNHQ
>pinlyp_protopterus_sps
TLCGLCTLLVTGSALQCYSCTSLMFGCTGPGTATTCDAGMVCLTLSFKVDLGSSAFATMV
KSCEYPSICNQTGSGSVGTTNILFNTKCCSSDLCNYDSALNFPAVNNTQNGLTCKACTGG
NTQDCFNNAAPVPCTGNQDRCLVSSGSLYNKPYVISGCASSSACNFLTVISSGLLSITRT
QCFSASPMVCYNCSGTPANCSNEVIACDASMACLKSSVRLLFGGETHDLIVKKCGRQDIC
NQQITGNFGSTKLYVQMECCSSDFCNSDSSLNNSHHYFTGCASGKIFSNKSLLSVLSGNM
VNIEEDMQCAMNSNLSIRCGFLVEHSLILLASIGIYAFEVFI*
>pinlyp-like_ambystoma_mexicanum
PLCLRIDTAPRGCASVCPVQRRIHLLNPRTFDNVAALPGAAMKLLPAITCFLAAVISGGY
SLICDTCTNANGDSCTGAAQTCDASQDTCIFTLTETRTPKEKTQSFAKSCGKSKDCKLLS
SMSNEQVKIMSTSKCCNTDRCTPEPVSVPRRDEEANGIVCPACYTSSTEECTGQGTVQCK
GVENQCIKYGMPVATGADAPYAIRGCANKIMCDTKGKLAFPSITAELKKFECSHGSHLQH
NFSFSALIGLLLLLKLLS*
>pinlyp-like_bufotes_viridis
PSGIMDNTVLLLSLILSSLVATTSSLTCVECNVEGEKFCQGNKVTCSPEDDVCVTTLESD
TKDGKEMVTLRRHCGQRRMCGYSDSLTTAFSKKKLSSTCCFTSDCSPPSPTFPAEKTDKN
GVVCKSCDTERGLPCESSSTMECTGNENKCILMTNEMTEGEKSFTNYAGGCGTSGWCKPE
EPFFSYSGKSIRITYTCSDPTVGKNDVDSTVGGSDARLSGLP
>pinlyp-like_hynobius_chinensis
QPPHRHCTPRLRRAQRTSRAPRTTTIAMNLYPAIACVLAAVISGGSSLVCEFCTSTTADS
CNGHGTTCDAAQDTCISTLTETVKPKGRSQTFSRSCGKSKDCNRVSSVSNDQVKIISSSK
CCKTERCTPEPVTVPRRETKENKLVCPSCYSPAAEECNSQDTVKCTGAEDQCIKYGMPGS
DGAYAIRGCANKDMCDSKGKLSFPSLNGELKKFECSGASHLLHNFSFSALLGLLLLLKLL
S*
>pinlyp-like_nanorana_parkeri
MGTLITFTCILLSTLIATGQAIHCTVCRSEGGDFSCTGEDKDCGRDFVCASTSTITVMEG
ISTKSFSRTCARRSNCGASGSIVFQGGYSKSSTTCCTSDYCSPTTPVLPQDSIRRNGLSC
HSCTSLDSSWCHTKETIECAGEENRCILQTDVYSGKKYAKMAMRGCGTKTFCDLGSQTFT
FGGVSLRREITCTSHGLNLHANALLIAIGAVLAHRLML
>pinlyp-like_rana_catesbeiana
MNYILAFLIFSGVISTGNALKCVTCKVIQKGTTLNDCDGELEECDENTYKCATQIEQNNV
DGDVITAVKKGCLPVDYKDYCEQHFELNAGEEFDISVFSKCCDETDGCNSCPIEMPAGNT
TPNGLKCPVCFAQDSDTCITTEQECVGDQLQCINYSGLAARPGECAKNYIIQGCITEGAC
MADFGGLPGGQVLSKNFQCTPPPSD*
>pinlyp-like_rhinella_marina
MGSLILATCILSTLVSLGYSINCFVCRAEGQFSCSGEERSCPKDYVCGSTSTITIMDGMQ
TKSFTRSCERRNACGVVGTIGYQRGQVKTATSCCYTDSCFPSTPALPLDESRKTGLSCSS
CTAHDSDWCHTKEKIECTGQENRCIFMSRVYSGAKYSKNAVRGCGPKAICDLGSQTHNFG
DVSRRTEITCSNQGPNLHSSFFILLVTVALSSKFLF*
>pinlyp-like_tylototriton_wenxianensis
PSTWQSKCYSDRCTPLTMRSSLLVCCVLSALLAEGNSLSCQRCVAIGTSCKGNSLPCDSK
EDVCVSLISELQLSGTGNFTTFELSCGNSSSCNKTFSLSNSQASLKSSATCCSTDGCTPQ
QPTVPASNSTPNGLTCLSCFSASSSCYTADTVNCTGEETKCIRYFDQATLVGQTISLGIR
GCATPSVCDLGSKWALVEGQSIWTDLACTDKSIRLNYDIFLPAISGILLLIFF*
>pinlyp-like_xenopus_laevis
MRMFLTSVCIFCVFITAGNCLLCTECNNQTSSSCEGSLVTCESCLTVITDVQIQNGNASS
PTIFKSCNMNPEMCNISYHLSTTTTHMGLTSSCCDTEFCNNATMHTPSQNTTENGMECPS
CFEMNANFCEANDTVRCTGSENKCISFYGKMSDSDQGDCIQFALQGCATENICYSSDIPL
IPVTRLCEASTTQCFDGFNGVPFALD
>pinlyp-like_xenopus_tropicalis
MRGFLTSACILCVFITAGNCLLCTECNNQTNSSCEGSLVTCESCLTVITDIQNGNDSYPT
ILKSCSQNPEMCNISYHLSTTTTRMELTSSCCDTEFCNNDTMHTPSQNTTENGIECPSCF
EMNADSCEANETIRCTGSENKCISFSGKMSDSEQGDCIPFALQGCATEDTCYASDFPLFP
VTRLCEASSPLCFDGASISWDP
>pinlyp-like_alligator_mississipiensis
MKAPVILYILLAFLDQGSSLQCEVCDAIGDSCSGSMQTCDPGEDTCGIMKDETILGGEKV
VTYAKECLSSDACRDPFLSMDFGKGIRQRTSIACCTGEACRTTSVQLPPVNTTLNGLQCP
ACFSIGSSDCDTEIAYCTGSETYCIDFAGSFSSGEGTLNTGVKGCISVSECTRPEVLMKA
GQDFSMDFTQFECKPASPAASKSSGWTLLTMPCFPIMVGFILIKTMP
>pinlyp-like_alligator_sinensis
MKAPVILYVLLAFLDQGSSLQCEVCDGFEQDCSGPMQTCDPDQDTCGIIKGEEIYDGVKM
LFNWKSCVTSNVCHYRNSGIYSRNSFRLRRSIACCTGEACRTVSVQLPPVNTTPNGLQCP
ACFSLGSYDCGNDTVYCTGAESYCFDFEGSLSKGEVSVKAAVKGCTSLSECKMSHDEKQE
LLRISVVFNRFECKPASPAASKASGWTPPHTLSLPIMVGLILVKTMS
>pinlyp-like_caiman_crocodilus
PPNARGMTQPHFFLTSQNSICGVPWEQPFRAELFCLHPEAKSPVSSASGSLLRTMKAPAI
LYVLLAVLHQGSSLQCEVCHALGDSCSGLMETCDPGEDTCGIIKTETILGELKTRLYAKS
CVSSDMCRNPPLSMGFGKGMRQRSSIACCTGEACRTTSVQLPPLNTTRNGLQCPACYSLG
SYDCDNEIVYCTGSETYCIDTAGTLLMGGVSVKAAMKGCTTLSECKVPEGERKALQGLSM
DFNKFECKPASSADSKASGWTLRAILWFSIMAGLIWTKTIS*
>pinlyp-like_chelonia_mydas
MVPPADTKPNGRSCRGCYSLSSEQCREETIQCTGSETRCVDITQTLTTARDLAASETPVS
ISCFPITMEASLAVCILAALLATGACLQCEVCTGVGNNCTGSMQTCDPGQDSCGIFLTEV
IVAGMKTQTILKGCVTSSQCKAGPVSMNIGNEVTSSTSIACCVGDACKTVNVTLPPADTK
PNGRSCPGCYALSTEQCHEETVKCTGAETRCLDTVGTVTIGGSPMQMVMKGCVSESMCLP
LKVGSSAFAEIRSNLTTDKCTVASGTAGVAPGATGLFLPALAGLLLLKLLS
>pinlyp-like_chrysemis_picta
MEVSLVVCILAALLATGACLRCEVCDEPGTSCSGDLQTCDVGQDTCGIAWTDSTWVGSKT
QTVIKKCVSSDLCKASPFSANFGDAMTRTSFKCCMGNACRTTNITVPPADPKPNGRRCRG
CYAMNADHCNEQTINCTGSETQCIDATATITIGGHEKQTVMKGCASKSICIMAQVASQMF
TDISVDLTEVECTEASGAAGVAPGPAGRLLPALSGLLLLKLLS
>pinlyp-like_pelodiscus_sinensis
MGACLLCEFCAGPGADCRGDRQSCSPEFDSCSVALTDRTWEREKNQATVKACLTSRTCKA
GPVSVSFGKAKAIRTIVACCQGDGCSPEVAKVPPANTTLNGRRCPGCYAHPPEQCREETI
DCVGPETQCIDITVTTRAGGTPPKAVMKGCATETACTRIKDVTGAFPGILGELTNGKCTP
AASTVSAAVRPAGLLLPALSGLLLLTLLS
>pinlyp-like_trachemys_scripta
ASLAVCILTALLATGTCLQCEVCNGPGNNCTGSMQTCAAGQDSCAILLTEVIVVGIKRQS
VHKACVTSGQCKADLVSMNFGSEMTTRTSVTCCVGDACRTDNVTLPPADTKPNGRSCRGC
YRMNTDHCNEQTIACTGNETQCINDTGTITIGGTPTEMVMKGCVSASVCSHLKVGLSDF
>pinlyp-like_Acanthisitta_chloris
TCLQCEVCHSIGKSCSGPMKTCTGGEDTCGIILHEVLIGGIAIPSSIKSCLPSSICHLGP
ISMNYGKVKAKSHLACCTGDDCRTISVSLPPEDNVPNGYQCPACYSMDSFQCGNEIVNCT
GSETQCVDLAGLMNSGGLSLKAAMKGCTTISECNMVGDGKSNLGMMDIKLRRFQCKPAST
LDRVSSGLAPLHTISLPVLLGFILEKILF
>pinlyp-like_Antrostomus_carolinensis
TSLQCEVCHSIGKSCSGSMKTCSGGEDTCGIILHEVVIGGMAIPSSIKSCLPSNICNLGP
ITMNYGKVKARSHLACCTGHSCQTISVSLPPEDNVPNGYQCPACYSVDSFQCGNDIVNCT
GSETQCVDLAGLMNSGGLSLKAAMKGCTTISECNMVGDGKNNLGMMDIKLRRFQCKPAST
LARLSSGFAPPDTLFFPVLSGFILVKVFF
>pinlyp-like_Apaloderma_vittatum
TSLECEVCHSVGRSCSGSMKTCTGGEDTCGIILNEVIIGGMAIPSSIKSCLPSSICHLGP
MSMNYGKVKARSHLACCTGNDCQTISVSLPPEDNVPNGYQCPACYSMDSFQCGDEIVNCS
GSETQCVDLAGLMSSGGLSVKAAMKGCTSVSECRIAGDGKNNLGMMDMKLRRFQCRPAST
FAVGGSVFIPSDTIFLPVLLGFILEKVLF
>pinlyp-like_Aptenodytes_forsteri
TSLQCEVCHSIGKSCSGPMKTCSGGEDTCGIILHEVLIGEVAIPSSIKSCLPSSICHLGP
ITMNYGKVKARSHLACCTGDGCRTISVSLPPEDNVPNGYQCPACYSMDSFQCGNEIVNCS
GSETQCIDLAGLMNSGGLSLKAAMKGCTTISECSIVEDGKNNLGMMDIKLRRFQCNPASA
LARVISGFAPPDTLFLPVLSGLILEKVLF
>pinlyp-like_Balearica_regulorum
TSLQCEVCHSIGKSCSGPMKTCSGGEDTCGIILHEVMIGGMAIPSSIKSCLPSSICQLGP
ITMNYGKVKARSHLACCTGDNCRTISVSLPPENNVPNGYQCPACYTVDSFQCGGEIVNCT
GSETQCVDLAGLMNSGGLSLKAAMKGCTTISECNLVGDGKNNLGMMDIKLRQFQCRPASA
LARVTSGFSPPDTFFLPVLSGFILEKVLF
>pinlyp-like_Buceros_rhinoceros
TSLQCEVCHSVGRSCSGPMRTCNDGEDTCGIVLQEVAMGGMIIPSSLKSCMQSSLCSLGP
TTMNFGNVKARSHVVCCTGNKCKTTVVSLPPEENVPNGYQCPACYSVDSFQCSDKIINCS
GSETQCVDVAGLMNSGNYLLFGAVFHLFGGKNSLGALDIMFKRFECKPASVMALVSSGFT
PSRTFFLPVLLGFILEEVL
>pinlyp-like_Calypte_anna
TSLQCEVCHGIGRSCSGPMKTCSSDEDTCGIVVHAVVMGGMEIPSTTKSCMPSSVCQVGP
ITMNYGKAKARSQLACCTGHECETISVSLPPEDNVPNGYQCPACYSVDSFQCSNEIVNCT
GSETQCVDLAGLVNSGGMTLKAAMRGCTTISECTMIGDGKTNVGMMDIKLKQFQCTPAST
RDMLNSGFTTPDTLFLSVLSGFILEKALF
>pinlyp-like_Cariama_cristata
TSLQCEVCHSIGKSCSGPMKTCTDGEDTCGIILHEVLIGGIAIPSTIKSCLPSNICLLGP
VTMNYGKVKARSHLACCTGDDCQTISVSLPPEDNVPNGYQCPACYSVDSFQCANEIVNCT
GAETQCVDLAGLMHSGGLSLKAAMKGCTTISECNIVGDGKNNLGMMNIKLRRFQCKQASV
LARVTSGFAPPDTLFVPVLSGFILEKVIF
>pinlyp-like_Cathartes_aura
TSLQCEICRSIGKSCSGPMKTCSGGEDTCGIILHEVMIVTLWLTTWRCIPLHYGGMAIPL
SIKSCLPSSICQLGPITMNYGKVKARSHLACCTGDDCRTISVSLPPEDNVPDGYQCPACY
SVDSFQCGNEIINCTGSETQCVDLAGLMNSGNCLLFGAV
>pinlyp-like_Chaetura_pelagica
TSLQCEVCQNVGKSCSGPMRTCSGGEDTCGITVHEVMIGGITVPSSIKFCVPSSVCQLGP
ITMNYGKVKVRSHIACCVGDDCRKISVTLPPEDNKPNGYQCPACYSVDSFQCGNEVVNCT
GSETKCLDLAGFMNSSGLSVKTAMKGCTTMSECSLVGSGKTNLGMMDIKLKQFQCTPASL
LRASSGFIHPDGFLLLVLSGFILEKVLF
>pinlyp-like_Charadrius_vociferus
TSLQCEVCHSIGKSCSGPMKTCSGGEDTCGIILHEVMIGGMAIPSSIKSCLPSSICQLGP
ITMNYGKVKARSHLACCMGNDCQTISVSLPPEDNVPNGYQCPACYSVDSFQCGNEIVNCT
GSETQCVDLAGLMNSGGLSLKAAMKGCTTISECSIVGDGKNNLGMMDIKLRRFQCKPASV
LARLSSGFAPPDTLFLPVLSGFILEKILF
>pinlyp-like_Chlamydotis_macqueenii
LQCEVCHSIGRSCSGPMKTCSAGEEICGVILHEVLIGGMAIPSSIKSCLPSSVCQLGPIT
MNYGKVKARSNLACCTGDDCRSISVSLPPEDNVPNGYQCPACYSVDSFQCGDEIVNCTGS
ETQCIDLAGLMNSGGLSLKAAMKGCTTISECSVVGDGKNKLGMMDIKLRRFQCKKAFALV
RASSKSVAPGTLFLPLLSRFLLEKVLF
>pinlyp-like_Colius_striatus
TSLECEVCHSIGKSCSGPMKTCSGGEDTCGIILHEVMMGGMAIPSTVKSCLPSIICQLGP
ITMNYGKIKARSHMACCTGDDCRTISVSLPPEDNVPNGYQCPACYSVDSFQCGNEIVNCT
GSETQCIDLAGLMNSGGLSLKAAMKGCTTISECSLVGDGKNNLGMMDIKLRRFQCIPASI
SAIRSSGFAPANILFLPVLLGFILEKVLF
>pinlyp-like_Corvus_brachyrhynchos
TCLQCEICHSMGKSCSGPMKTCTGAEDTCGIILHEVLIGGMAISSSIKSCLPAHICHLGP
VTVNYGKVKAKSHLVCCTGDDCRTTSVSLPPDNDVPNGYQCPACYSVDSFQCGNEVVNCT
GSEDQCVDLAGLMNAGGLSLKAAMKGCTTISECSMVGDGKNSLGMMDIKLKRFQCRPASA
LRSVVFAGVASPHTTILPVLSGFILEKVLF
>pinlyp-like_Cuculus_canorus
TSLQCEVCHSMGKRCSGPMKTCSDGEDTCGVILHEVLIGGMAIPSFFKSCMPSSICQLDP
ITMNYGKVKARSLLACCKGDDCQKMSLSLPPENNVPNGYQCPACYSVDSFQCSDEIVNCT
GSETQCIDVAGLMNSGGLSLKAAIKGCTTISECSIAKNAKSNLGMMDIKLRQFQCKPASP
LPRVSSGFAPPNTLFLPILSGFILEKALF
>pinlyp-like_Eurypyga_helias
ITGGMAISSTIKSCLPSSICHLGPITMNYGKVKARSHLACCTGDDCQTTSVSLPPEDNVP
NGYQCPACYSVDSFQCGNEIVNCSGSETQCVDLAGLMTSGGLSLKAAMKGCTTVSECSLV
GDGKNSLGVMDIKLKRFQCTPAFPLARKSSGFAPPHTLFLPVLSGLILEKVLF
>pinlyp-like_Falcons_peregrine
MKVSLGLSFFLAFLDPGTSLQCEVCHSIGKSCSGPMKTCSGAEDTCGIILHEVMIVPPED
NVPNGYQCPACYSVDSFQCSNEIVNCTGSETQCVDISGLMNSGGLSLKAAMKGCTTISEC
SIVGDGQNSLGMMDIKLRSFQCKPASYGLAIVSSGFAPPDTLFLPVLSGFILEKVLF
>pinlyp-like_Fulmarus_glacialis
TSLQCEVCHSIGKSCSGPMKTCSGGEDTCGIILHEVTIGGMAIPSSIKSCLPSSICQLGP
ITMNYGKVKARSHLACCTGNDCRTISVSLPPEDNVPNGYQCPACYSVDSFQCGNEIVNCT
GSETQCVDLAGLMNSGGLSLKAAMKGCTTISECSIVGDGKNNLGMMDIKLRRFQCKPASV
LARVSSGFAPPDTLFLPVLSGFILEKVLF
>pinlyp-like_Gallus_gallus
TMLQCEVCHSIGRSCSGHLETCSGNADTCGIILHEVTIGGMAIPSSIKTCVPSTVCQMGP
VTMNYGKVKARSHLACCVGDACRTASVSLPPENNVPNGFQCPACYSVDSFQCHNETVNCT
GSENQCVDLAGLMNTGGLTVKAAMKGCTTISECSVAGDGKNNLGVMDIKIKRYQCHPPTT
LEMLSSGLVSPQSLFFPALSGFILEKLLF
>pinlyp-like_Gavia_stellata
GAALHFVTGGMAIPSSIKSCLPSNICELGPITMNYGKVKARSHLACCTGDDCRTISVSLP
PEDNVPNGYQCPACYSVDSFQCGNEIVNCTGSETQCVDLAGLMNSGGLSLKAAMKGCTTI
SECSIVGDGKNNLGMMDIKLRRFQCKPALALARVSSGFAPPDTLFFPVLSGFILEKVLF
>pinlyp-like_Geospiza_fortis
TCLQCEVCHSMGKSCSGPMKTCTGGEDTCGIILHEVLIGGMAISSSIKSCLPSHVCNLGP
VTVNYGKVKAKSHLVCCTGDDCRTTSVSLPPDNDVPNGYQCPACYSVDSFQCGNEVVNCT
GSEDQCVDLAGLMNAGGLSLKAAMKGCTTISECTMVGDGKNSLGMMDIKLKRFQCRPASA
MYSVMYSAGGAPPHTIFLPFLSGFILEKVLF
>pinlyp-like_Haliaeetus_albicilla
LQCEVCHSIGKSCSGSMKTCSGGEDTCGIILHEVMIGGMVIPSSIKSCLPSSICQLGPIT
MNYGKVKARSHLACCTGDDCQTISVSLPPEDNVPNGYQCPACYSVDSFQCGNEIVNCTGS
ETQCVDLAGLMNSGGLSLKAAMKGCTTISECSIVGDGKNNLGMMDIKLRRFQCKPASVLA
RVSAGFAPRDTVFIPVLSGFILEKVLF
>pinlyp-like_Haliaeetus_leucocephalus
LQCEVCHSIGKSCSGSMKTCSGGEDTCGIILHEVMIGGMVIPSSIKSCLPSSICQLGPIT
MNYGKVKARSHLACCTGDDCQTISVSLPPEDNVPNGYQCPACYSVDSFQCGNEIVNCTGS
ETQCVDLAGLMNSGGLSLKAAMKGCTTISECSIVGDGKNNLGMMDIKLRRFQCKPASVLA
RVSAGFAPRDTVFIPVLSGFILEKVLF
>pinlyp-like_Leptosomus_discolor
TSLQCEVCHSIGKSCSGPMRTCSGGEDTCGIILHEVMIGGMAIPSSIKSCLPSSICQLGP
ITMNYGKVKARSQLACCTGDDCRTISVSLPPEDNVLNGYQCPACYSMDSFQCGNEIVNCT
GSETQCVDLAGLINSGGLSLKAAMKGCTTISECSIVGYGKNNLGIMDIKLRRFQCKPASA
LARVSSGFAPPDMLFLSVLSGLILGKVLF
>pinlyp-like_Meleagris_gallopavo
TMLQCEVCHNIGRNCHGPMETCSGDTDTCGIILHEVTIGGMAIPSSIKTCLPSRICQMGP
VTMNYGKVKARSRLACCVGDACRTASVSLPPENNVPNGFQCPACYSVDSFQCGNETVNCT
GSESQCVDLAGLMNTGNSFLLGAV
>pinlyp-like_Merops_nubicus
TSLQCEVCHSIGKSCSGPKKTCNDGEDTCGIILHEVTMGGMAIPSAIKSCLSSSMCHLGP
ITMNYGKVKGRSHLACCTGDDCQTTSVSLPPENNVPNGYQCPACYSVDSFQCGNEIVNCT
GSETQCVDLAGLMNSGGLSLKAAMKGCTTISECSLVGDGKNNLGMMDVKLKRFQCETASL
LPIVSSACASPHILFLLVLSGFILEKVL
>pinlyp-like_Mesitornis_unicolor
TSLQCEVCHGIGKSCSGPMKNCNSGEDICGIILHEVLIGGMAIPSSIKSCMPSSVCQLGP
TTMNYGKVKARSHVACCTGNDCQTISVSLPPVDNTPNGHQCPACYSVDSFQCGNETVNCT
GSETQCVDLAGLMNSGGVTLKAAMRGCTTISECSIAGDGKNNLGMMDIKLRRFKCEPASP
WAMAQSGFVPPDTLFLTVLSVFILEKVLF
>pinlyp-like_Nestor_notabilis
TSLQCEVCHSIGKSCSGPMKTCSGGEDTCGIILHEVMIGGMAIPSSIKSCLPYSMCQVGP
ITMNYGKVKARSQLACCTGDDCRTISVSLPPEDNVPNGYQCPACYSVDSFQCGNEIVNCT
GSETQCVDLAGLMNSGGLSLKAAMKGCTTISECNIVGDGKNKLGMMDIKLRRFQCKQASV
LARVNSGFAPSGTLFLPVLLGFILEKVLL
>pinlyp-like_Nipponia_nippon
TSLQCEVCHSIGKSCSGPMKTCSGGEDTCGIILHEVVIGGMVIPSSIKSCLSSSICQLGP
ITMNYGKVKARSHLSCCTGDDCRTISVSLPPEDNVPNGYQCPACYSVDSFQCGNETVNCT
GFETQCVDLAGLMNSGGLTLKAAMKGCTTISECSIVGDGKNNLGMMDIKLRRFQCKPASA
LARLSSGFAPPDTVFLPVLSGFILGKVLF
>pinlyp-like_Pelecanus_crispus
TSLQCEVCHNIGKSCSGPMKTCSGGEDACGIILHEVIIGGMAIPSSIKSCLPSSICQLGP
ITMNYGKVKARSHLACCTGKDCQTISVSLPPEDNVPNGYQCPACYSMDSFQCNNETVNCT
GSETQCVDLAGLMNSGGLSLKAAMKGCTTISECSLVGDGKNSLGMMDIKLKRFQCKPAPA
LARVSSGFAPPDTFFLPVLSGFILEKVLF
>pinlyp-like_Phaethon_lepturus
TSLQCEVCHSIGKSCSGPMKTCTGGEDTCGIILHEVMIGGMAIPSSIKSCLPSSICQLGP
ITMNYGKVKARSHLACCMGNDCRTISVSLPPEDNMPNGYQCPACYSVDSFQCGNEIVNCT
GSETQCVDLAGLMNSGGLSLKAAMKGCTTISECSIVGDGKNNLGMMDIKLKRFQCKPASA
LARVSSGFAPPDTLFLPVLSGFILEKVLF
>pinlyp-like_Phalacrocorax_carbo
TSLQCEVCHSIGKSCSGPMKTCTGGEDTCGIILHEVMIGGMAIPSSIKSCLPSSICQLGP
ITMNYGKVKARSHMACCTGDDCRTISVSLPPDDSVPNGYQCPACYSVDSFQCGNEIVNCT
GLETQCIDLAGLMNSGGLSLKASMKGCTTISECSIVGDGKNNLGMMDIKLKRFQCKPASA
LARVSSGFIPEDTLFLSVLSGFILEKVLF
>pinlyp-like_Phoenicopterus_ruber
TSLQCEVCYSIGKSCSGPMKTCSGGEDTCGIILHEVMIGGMAIPSSIKSCLPSSICQLGP
ITMNYGKVKARSHLACCTGDDCQTISVSLPPEDNMPNGYQCPACYSVDSFQCGNEIVNCT
GSETQCIDLAGLTNSGGGLSLKAAMKGCTTISECSIVGDGKNNLGMMDIKLRRFQCKKAS
LARVSSGFAPPDTLFLPVLSGFILEKVLF
>pinlyp-like_Picoides_pubescens
TCLQCEVCHGIGRSCSGPMKTCSEDTEDTCAIILHEVTIGGMLIPSSIKSCLSSSMCQLG
PITMNYGKVKARSHLACCTGDDCRTISVSLPPEDNVPNGYQCPACYSVDSFQCGNEIVNC
TGFETQCVDLAGLMNSGGLSVKAAMRGCTTISECSLVGDGKSNLGTMDIKLRRFQCEPAS
ISVTASSAFAPPQILFLPVLLGFLL
>pinlyp-like_Podiceps_cristatus
TSLQCEVCHSIGKSCSGSMKTCSGGEDTCGIILHEVMIGGIAIPSSIKSCLPSSICQLGP
ITMNYGKVKARSHLACCTGDDCRTISVSLPPEDNVPNGYQCPACYNVDSFQCGNEIVNCT
GSETQCVDLAGLMNSGGLSLKAAMKGCTTISECNIVGDGKNNLGMMDIKLRRFQCKPASA
LARVSSGCAPPGTLFLPVLSGFILEKVLF
>pinlyp-like_Pterocles_gutturalis
TCLQCEVCHSIGKSCSGPMKTCSGGENTCGIILHEVMIGGMAIPSSIKSCLPSSICQLGP
ITMNYGKVKARSHLACCTGNDCRTTSVSLPPEDNVPNGYQCPACYSVDSFQCGNEIVNCT
GSETQCVDLAGLMNSGGLSLKAAMKGCTTISECNIVGDGKNNLGMMDIKLRRFQCKPASA
FARLTSGFAPPDTLFLPVLSGFILEKVLF
>pinlyp-like_Pygoscelis_adeliae
TSLQCEVCHSIGKSCSGPMKTCSGGEDTCGIILHEVMIGGLAIPSSIKSCLQSSICHLGP
ITMNYGKVKARSHLACCTGDGCRTISVSLPPEDNVPNGYQCPACYSMDSFQCGNETVNCS
GSETQCIDLAGLMNSGGLSLKAAMKGCTTISECSIVEDGKNNLGVMDIKLRRFQCNPASA
LARVISGFAPPDTLFLPVLSGFILEKVLF
>pinlyp-like_Struthio_camelus
TTLQCEVCHSIAKSFSCPLKNCSGDEDSCGTILHETTIGGMTISSFIKTCLMSSVCHLGS
VTMNYGKVKGRAGWACCVGDACRTASVSMPPVDNVPNGLQCPACYSIDSFQCGNETINCT
GSETQCIDLAGLINPGGQSMKVAMKGCTTISECNGAGEGKKQLAMMDMKITQFKCKPASL
LAGIHSGFPPPKALFLPVLSGLILAKVFF
>pinlyp-like_Taeniopygia_guttata
TCLQCEICHSIGKSCSGPMKTCTGGEDTCGIILHEVLIGGMAISSSIKSCLPSHVCHLGP
VTVNYGKVKAKSHLVCCTGDDCQTTSVSLPPDNDVPNGYQCPACYSVDSFQCGNEVVNCT
GSEDQCVDLAGLMNAGGLSLKAAMKGCTTISECSMVGDGKNSLGMMDIKLKRFQCRPASA
MYSVVYSTGVAPPHVTFLPVLSGFILEKVLF
>pinlyp-like_Tauraco_erythrolophus
TSLQCEACYSIAKMCSGPMKTCADGEDTCGVILHEVLIGGMAIPSFIKSCLPSRMCNLGP
VTMNYGKVKARSHLACCTGDSCQTTSVSLPPEDNVPNGYQCPACYSVDSFQCGNEIVNCT
GSETQCVDLAGLMNSGGLSLKAAMKGCTTISECSIAEDGKTNLGMMGIKLRQFQCKPASA
LVRLSSGFAPPDTLFLPVLSGFILEKVLF
>pinlyp-like_Tinamus_guttatus
TTLRCEVCHSLGKTCSGPLKVCNVDEDICGIIVHEATIGGMVMTSSFKTCLLPTVCHLGA
VTMNYGKVKGRTGLACCVGEACRTTSPSLPPVNNVPNGLHCPACYSIDSFHCGNETVNCT
GSETQCIEIAGLMNSGGLSMKVAMKGCTTISECNEEGEGKKQLGMIDMKIKQFKCKPASL
LNTVVSGIPPPKSLFLPILSLLILEKILF
>pinlyp-like_Tyto_alba
TSLQCEVCHSIGKSCSGSMKTCNDGEDTCGIILHELTIGGMAIPSSIKSCLPSSICHLGP
ITMNYGKVKARSRLACCTGDDCRTISVSFPPENNVPNGYQCPACYSVDSFQCSNETVNCT
GSESQCVDLAGLMNSGGLTLKAAMKGCTTISECSIVGDGRNNLGMMDIKLKRFQCKPASV
LTRVSSGFAPSDTLFLPVLSGFILGKVLF
>pinlyp_bos_taurus
MKPSMKPETLLLATTLLCTLLGLGYPLSCEVCVGDGPNCRGKLQTCAPDEDSCIVVVTET
NRKASLAVTSYKGCSKSSNCESGLFGFTVNHENYMGSKRRCCQKDGCNQDPLPAFVRNHT
ENGLRCPSCITAFTETCTATAEALCVGEETHCVAMSGLMRPGDKFAVQGCGTKTACHSKP
GTLVPSGARLFTIKKTSCL
>pinlyp_macaca_mulatta
MWVRTRPSSASYKSWGPGTADTHTMRPSRRQGTLLLAFVLLCTLLGLGCPLRCEICKAPG
SRCHGQMRTCSSDKDTCVLLVGKATSNGKEWVHTYKGCMRSQDCYSGVVSTTMGPRDYMV
TRSFCCQSDGCNSAFLSVPLTDRTENGLMCPACTATFRDKCMGPMTRCTGQENRCVSLSG
HVQAGIFKPRFAMRGCATESMCFAKPGAELPTGTHVLFLHHTECTHSPWKAI
>pinlyp_monodelphis_domestica
MIPRSPTLGLLALSLLYTHLPPAPALSCETCRSSGPTCSGRLKVCEAEKDACVTVVGLSV
TGKKKSLDTSKSCIKFKDCYSGFISTTLGQQDHMVSNSHCCQEDGCNQGSIPSPENNSTV
NGLHCPSCMAAFHDTCAGEKVVQCVGPETHCIYFSGTVQTGFFTTKFATRGCASKSACHA
QVGAEVPSITYTYELRRADCVPAQKPPRRVRKGARSSAS
>pinlyp_mus_musculus
MILFRRHRTFLLAFTLLCTLLGLGCPLTCEVCKGSGHTCSGKMKTCEDGKDACVVLVSES
STKGRKSVNTFKACMKYKDCYSGFVSTTMTPSDYMVSNAHCCQSDGCNSGSVPPPLNNRT
ENGLMCPSCIAPFQETCPGTQAARCVGRETHCIYFAGNVQAGIIHTKFATRGCATESACH
TKAGAEVPSAFYLYFLRRADCLPAPYPPGRGE
>pinlyp_mustela_putorius
MRTPVKPVTFLLAFTLLCTLLGLGCPLSCEVCRGSGPTCSGKMKVCEAGQDACVVIVGES
CTKGRHSLNTYKACMKYSDCYSGFVSTTMGPKDYMVSNTRCCQSDGCNQGSVPPPQNNRT
ENGLQCPACVAPFQETCPGTQSARCVGQETHCVYFAGNVQAGLINPKFATRGCATESACY
AKAGAQVPSASYIYFLRRADCLPAPQPPGRVE
>pinlyp_ornithorhynchus_anatinus
PAPGSTSPGTREPGRSRAPVAGGGQRSPGVPQLDPGHPLSCEVCKGSGXFCSGKLKTCEG
GKDGCVVIVGETVTGGRKSLDTFKSCVKFSDCHSGFISTTMGPRDYLVSNARCCQNDGCN
RGTLS
>pinlyp_ovis_aries
MKPSMKPETFLLASALLCTLLGLGYPLSCEVCVGDGPSCTGKLQTCAPDEDSCIIVVTET
NRKASLAVTSYKGCAKSSECESGLFGITMNPENYMGSRRRCCQKDGCNQDPLPAFVRNHT
ENGLRCPSCIAAFTETCTASEEALCVGEETRCVALSGLVQPAGVKFAVRGCGMETACHTK
PGTLVPSGARLFTIKKTSCL
>pinlyp_pan_troglodytes
MWVQTRPSSASYKSWGPGTADTHTMRLSRRPETFLLAFVLLCTLLGLGCPLHCEICTAAG
SRCHGQMKTCSSDKDTCVLLVGKATSKGKELVHTYKGCIRSQDCYSGVISTTMGPKDHMV
TSSFCCQSDGCNSAFLSVPLTNLTENGLMCPACTVSFRDKCMGPMTHCTGKENHCVSLSG
HVQAGIFKPRFAMRGCATESMCFTKPGAEVPTGTNVLFLHHIECTHSP
>pinlyp_sarcophilus_harrisii
MMMTRRPQLGLLTLTLLCTLFSLAQSLSCEVCKDAGPSCAGKLKLCEPEKDACVTVVGLS
TTGNRVSVDTSKSCMKYKDCYSGFISTTLGHGDHMVSNSFCCQEDGCNKGRIPSMSPPPP
RPTSPMPPTSVSSLWSSGPPGPRAQLPLRGLRGALLFLARFQTPQVPLPRSSRAQNPPEK
CRGGSEPGPSPRLPYSSSVKWAGEGMRELSGTFKPERGHA
>cd177_bos_taurus
MSPALLLALLGITLALPGARALNCYSGGVETIRNVSEQPFRWTTSQVNCGEGLGCQEMVL
ITQNDPLLYLVLIKGCTQAANQEARVTDHSAGPGLSIVSYTRVCRENLCNDLSTSLPLWT
PLPRTVPGSVRCPVCLSGEGCLSAPEMTCPAKSSHCYNGVLQLTAGDPPGGSSTSRLKVQ
GCISQAGCNLLNGTQEVGPISLWETCIPKGALTCYRGIMLQMSPNLSQDPVDWSTTTEQQ
CNPGEVCQETLLLIDVGPRSILLGSKGCSQVNIQGDFMHSRPPGVLVASYARVCSSDYCN
SAASSSVLVNALPRPAPPAPGHLQCPVCLALGSCSQSSNVMCPKGTSHCYKGQIFLRGGG
LTAPVDIQGCVAHPSSTLLGRRWSIGVFTVTETREGGAEVDEPLISSGAAPGPSLAWAVG
LALALWCGAPSLLTLFPQDP
>cd177_macaca_mulatta
MSPVLLLALLGVTFPLPGVQALLCQFGTGYDVWNVSQLPLHWTPKEISCDSGLGCQDTLV
LIESGPQVSLVLSKGCTEAKDREPRVTEHRMGPGLSVLSYTYVCRHKDFCNNLVTTAPLW
TPQPPADPGSLRCPVCLSMEGCPEGTTEEMCPKGTTHCYNGLLRLRGGGIFSNLRVQGCL
PQPGCNLLNGTQEIGPVRMTENCNTKDFLTCHRGNSLQKGDNLAQVPIGWTVSNTVMCEA
GQVCQETLLLIDVGRTSTLVWSKGCSAVGAQNSQKTSIHSAPPGVLVASYAHFCSSDLCN
GASSSSVLLNSLPPQGAPEPGDQQCLTCVQPLATCSSDSPVKTCPRGTTHCYDGYISLSG
GGVTTTMGIQGCVAQPSSSLLNHTRQIGIFSVREKGEEEPPAPHSERGGAGGLESLTWGV
GLALALALWWGALCPSC
>cd177_mus_musculus
MNSIPVLTLLGVTALLPCVPALTCQKSSAQAVRNVAELPLRWWGAGEKTCEVSEGCQDLI
MLLYNGPKVNLVIIKGCTEVEDQEPKVIWLRTGPGLSVVSYTRVCRHGDLCNDVNSTKIL
EELPTPTGASVPGSLRCPLCLSNDSCENAPEQVCPVGSTHCYDGVLRLRGDGIRTNLKVQ
GCMAQPDCNLLNGTQAIGTLYMSENCDLIGPQALDCNSGSLETVRNVSDLHLSWTTGWQT
CEAGEGCYETVMLIQNGHEFHMVLTKGCTRDMNKKARLTRHRTGPGISIVSYVHVCRDRD
FCNDLSTTDPLWTPPPDTELGTLRCRHCLSTGSCVSASELVCPAGSTHCYSGVLSLRGGG
VISDLKVQGCISQSQPGCNLLNGTQTIGPVDVREDCGLQLDALKCQHGTLKTIQDISKLP
LQWTAGQKICNVGEGCQDTLMLIENGEQVNLVLTKGCTTAKDQEAKVTEHRTGPGLSVTS
YTRVCRKKDFCNDLSTTAPLWAPPPVTAPGTTRCPLCFSEQACENAPEQVCPAGSTHCYS
GVLSLRGGGIISDLKVQGCMSQPGCNLLNGTQTIGPVDVSERCSPPSETTELSCYRGVMF
ELGNGFAEEPVKWTAPGSQVCAPDEICQETLLLIDVGQKSAFLGSKGCSSPGAQDNIGVS
IFSRLPGMLVASYTKFCSSHLCNGADSSSVLLSILPRPDVPPPGDVQCPMCVELFGSCKS
TDSVTCPRGATHCYKGDIALQGGGLTTRVSIQGCMAPPIKPLLGDSKTIGIFSAEESSNY
RHEDDVTSAPSLAWTLRLSAWMLGLSALLSSLYAGICPLC
>cd177_mustela_putorius
MSPALQLAVLGTALMLPRVQALICQWGTHESVRSISELPLKWTSGKQLCEDGWGCQDTLI
LIKNGPQVNVVISKGCTPATDQDVLIREHNAGPGLSILSYTHVCREKDNCNSLSTSLPLW
ALPSTTDPGSLRCPVCLSTEDCESATELMCPAGSTRCYQGEIQLRGGNISSILRVQGCTA
QAGCNLLNGTQKIGPIEMSEDCSPRVSMNSFLSCQRGVTLYSDQTMSQIPRKWNTDHYEF
CNAGEVCQETLLLVDVGQKSIIVGSKGCSSKAKTQDALTITVHSGPPGVLVASYAHFCSS
NRCNRASNTDVLLKSLPLLAAPAPGNLQCPVCVSLFGSCPENPEHITCPTGTTHCYSGYI
KIQEGGVYSNLYIQGCVTQASSSLLNHKRKIGVFSVTENSEEEPVTENKNLVLQAGAAPV
PLLAWVVGLGLSLALWCEIPHC
>cd177_ovis_aries
MSSALLLALLGITLPLPGVRALNCHWGIAETVRNVSEQPFQWKTSQQNCGEGLGCQETVI
ITQNEPLLYLLRSSKAASQAANQEARVTEHRAGPGLSITSYTRVCREDLCNDLSTSLPLW
TPLPPTVPGSVRCPVCFSTEGCLSAPEVTCPAESSHCYNGVLHLTAGEPPGEGGSTRLKV
QGCISQAGCNLLNGTQEIGPISLRETCSPKGVLTCYRGIILQMSPNLSRDPVKWSTSREQ
QCNPGEVCQETLLLIDVGPRSILLGSKGCSQVRTQATSIHSRPPGVLVASYTRVCSSNYC
NSAASSSVLINVLPRPAAPAPGHLQCPICLALGSCSQSSNVVTCPKGTSHCYKGEIFLQG
GGLVSPVGIQGCVAHPSSTLLSRTKSIGVFDVTETREGVTEVDQPLIQSGAAPVPSLAWA
VGLSLALWYGAPSLLTLFPHDP
>cd177_pan_troglodytes
SNPVPSQCPLTLSVTSLDPGSLRCPVCLSMEGCLEGTTEEICPKGTTHCYDGLLRLRGGG
IFSNLRVQGCMPQPGCNLLNGTQEIGPVGMTENCNRKDFLTCHRGITFMTHTNLAQEPTD
WTTSNTEMCEAGQVCQETLLLVDVGLTSTLESTKSCSAVGAQNSQKTTIHSAPPGVLVAS
YTHFCSSDLCNSASSSSVRLNSLPPQAAPVPGDRQCPTCVQPLGTCSSGSPRMTCPRGAT
HCYDGYIHLSGGGLITRMSIQGYVAQPSSSLLNHTRQIGIFSVCEKGDEPPPAPQPEGGX
AGGLECLTCGVGLALALALWWGAVCPSC
>cd177_sarcophilus_harrisii
MRPQVLFWLLGGALMLSSTTALVCLKGYLIHIADRSEFPIAWTVKLNETCQAGEKCQETL
ILVESGDQITAITSQGCTSAQAHESKDVQHRAPPGVTIASFTKVCQSDLCNNLDNTVPLW
TMEPTYPPAPGGLQCPACMSLRSCPGRTYMVTCPAGTARCYQGNIRLVGGDLSHSLQVRG
CVPQEAAQEGCQLLNGTRTIGPIALKESCQASGALTCYQSVFLYFGQNLREEPQNLETDS
DVTCEAGEVCHETVLLIESGPNGIMLGSKGCIRPDSASSRSTKIGPPGITITSYTRLCNS
NMCNNISSTASILKPSPPAEPAPGHLLCPTCVTLGSFCFTDPLFTCPKGTSRCYYGRLQL
NGGGISSGLTIRGCAPPNPRDCKLLGETQAFGPINVSEFCGEPSGNQLFFNRVSATTAPA
WGVGVGFLLVLWGDLP
